# Supplementary material for: Graphene-Based Membranes for Water Desalination: A Literature Review and Content Analysis
Source: Polymers (Basel). 2022 Oct 10;14(19):4246. doi: 10.3390/polym14194246 (PMC9571434; doi:10.3390/polym14194246)
Supplement: Supplementary file 1 [file polymers-14-04246-s001.zip]

Archive with 2 entries (2 files):
- polymers-1887029 Support information.xlsx
- polymers-1887029-information.pdf
