# Supplementary material for: Graphene-Based Membranes for Water Desalination: A Literature Review and Content Analysis
Source: Polymers (Basel). 2022 Oct 10;14(19):4246. doi: 10.3390/polym14194246 (PMC9571434; doi:10.3390/polym14194246)
Supplement: Supplementary file 1 [file polymers-14-04246-s001.zip › polymers-1887029 Support information.xlsx]

## Sheet: Sheet1
PT	AU	BA	BE	GP	AF	BF	CA	TI	SO	SE	BS	LA	DT	CT	CY	CL	SP	HO	DE	ID	AB	C1	C3	RP	EM	RI	OI	FU	FP	FX	CR	NR	TC	Z9	U1	U2	PU	PI	PA	SN	EI	BN	J9	JI	PD	PY	VL	IS	PN
S	Zhou, FL; Fathizadeh, M; Yu, M		Doherty, MF; Segalman, RA; Kane, RS		Zhou, Fanglei; Fathizadeh, Mahdi; Yu, Miao			Single- to Few-Layered, Graphene-Based Separation Membranes	ANNUAL REVIEW OF CHEMICAL AND BIOMOLECULAR ENGINEERING, VOL 9	Annual Review of Chemical and Biomolecular Engineering		English	Review; Book Chapter						graphene; graphene oxide; membrane separation; single layer; gas separation; water purification	POROUS GRAPHENE; WATER DESALINATION; EPITAXIAL GRAPHENE; OXIDE MEMBRANES; NANOPOROUS GRAPHENE; CHEMICAL-REDUCTION; INTRINSIC DEFECTS; GRAPHITE OXIDE; GAS; TRANSPORT	Two-dimensional, graphene-based materials have attracted great attention as a new membrane building block, primarily owing to their potential to make the thinnest possible membranes and thus provide the highest permeance for effective sieving, assuming comparable porosity to conventional membranes and uniform molecular-sized pores. However, a great challenge exists to fabricate large-area, single…	[Zhou, Fanglei; Yu, Miao] Rensselaer Polytech Inst, Dept Chem & Biol Engn, Troy, NY 12180 USA; [Fathizadeh, Mahdi] Univ South Carolina, Dept Chem Engn, Columbia, SC 29208 USA		Zhou, FL (corresponding author), Rensselaer Polytech Inst, Dept Chem & Biol Engn, Troy, NY 12180 USA.	zhouf3@rpi.edu; fathizad@mailbox.sc.edu; yum5@rpi.edu	Zhou, Fanglei/AAA-2730-2020	Zhou, Fanglei/0000-0003-2674-8132				Abraham J, 2017, NAT NANOTECHNOL, V12, P546, DOI [10.1038/NNANO.2017.21, 10.1038/nnano.2017.21]; Agrawal KV, 2017, J PHYS CHEM C, V121, P14312, DOI 10.1021/acs.jpcc.7b01796; Algara-Siller G, 2015, NATURE, V519, P443, DOI 10.1038/nature14295; Bai JW, 2010, NAT NANOTECHNOL, V5, P190, DOI [10.1038/NNANO.2010.8, 10.1038/nnano.2010.8]; Berger C, 2004, J PHYS CHEM B, V108, P19912, DOI 10.1021/jp040650f…	137	17	17	21	160	ANNUAL REVIEWS	PALO ALTO	4139 EL CAMINO WAY, PO BOX 10139, PALO ALTO, CA 94303-0897 USA	1947-5438		978-0-8243-5209-7	ANNU REV CHEM BIOMOL	Annu. Rev. Chem. Biomol. Eng.		2018	9
S	Imbrogno, J; Belfort, G		Prausnitz, JM		Imbrogno, Joseph; Belfort, Georges			Membrane Desalination: Where Are We, and What Can We Learn from Fundamentals?	ANNUAL REVIEW OF CHEMICAL AND BIOMOLECULAR ENGINEERING, VOL 7	Annual Review of Chemical and Biomolecular Engineering		English	Review; Book Chapter						thermal-driven; electrical-driven; pressure-driven; reverse osmosis; synthetic membranes; interfacial water structure; mass transfer limitations	CAPACITIVE DEIONIZATION TECHNOLOGY; NUCLEAR-MAGNETIC-RESONANCE; CARBON NANOTUBE MEMBRANES; SINGLE-LAYER GRAPHENE; SEAWATER DESALINATION; WATER DESALINATION; REVERSE-OSMOSIS; POROUS-GLASS; SODIUM-CHLORIDE; ADSORBED WATER	Although thermal desalination technology provides potable water in arid regions (e.g., Israel and the Gulf), its relatively high cost has limited application to less arid regions with large populations (e.g., California). Energy-intensive distillation is currently being replaced with less costly pressure- and electrically driven membrane-based processes. Reverse osmosis (RO) is a preferred membra…	[Belfort, Georges] Rensselaer Polytech Inst, Howard P Isermann Dept Chem & Biol Engn, Troy, NY 12180 USA; Rensselaer Polytech Inst, Ctr Biotechnol & Interdisciplinary Studies, Troy, NY 12180 USA		Belfort, G (corresponding author), Rensselaer Polytech Inst, Howard P Isermann Dept Chem & Biol Engn, Troy, NY 12180 USA.	imbroj@rpi.edu; belfog@rpi.edu						Acharya H, 2010, FARADAY DISCUSS, V146, P353, DOI 10.1039/b927019a; Achilli A, 2009, DESALINATION, V239, P10, DOI 10.1016/j.desal.2008.02.022; Agre P, 2002, J PHYSIOL-LONDON, V542, P3, DOI 10.1113/jphysiol.2002.020818; Al-Mashharawi SK, 2013, DESALIN WATER TREAT, V51, P617, DOI 10.1080/19443994.2012.699449; Al-Shammiri M, 1999, DESALINATION, V126, P45, DOI 10.1016/S0011-9164(99)00154-X; ALGHAMDI …	183	35	35	4	127	ANNUAL REVIEWS	PALO ALTO	4139 EL CAMINO WAY, PO BOX 10139, PALO ALTO, CA 94303-0897 USA	1947-5438		978-0-8243-5207-3	ANNU REV CHEM BIOMOL	Annu. Rev. Chem. Biomol. Eng.		2016	7
J	Yadav, S; Ibrar, I; Altaee, A; Samal, AK; Karbassiyazdi, E; Zhou, J; Bartocci, P				Yadav, Sudesh; Ibrar, Ibrar; Altaee, Ali; Samal, Akshaya K.; Karbassiyazdi, Elika; Zhou, John; Bartocci, Pietro			High-Performance mild annealed CNT/GO-PVA composite membrane for brackish water treatment	SEPARATION AND PURIFICATION TECHNOLOGY			English	Article						Graphene oxide; Carbon nanotube; Swelling; Membrane separation; Desalination	GRAPHENE OXIDE MEMBRANES; ENHANCED DESALINATION PERFORMANCE; CARBON NANOTUBES; NANOFILTRATION MEMBRANES; HIGH-FLUX; SEPARATION; TRANSPORT; FLOW; PERMEABILITY; SELECTIVITY	Two-dimensional (2D) graphene oxide (GO)-based materials with tunable physicochemical properties have enormous potential for developing next-generation desalination membranes. Nevertheless, weak interlamellar interactions result in poor selectivity towards small ions, limiting the wide applicability of GO membranes. Controlling the swelling of the GO membrane while maintaining high permeability a…	[Yadav, Sudesh; Ibrar, Ibrar; Altaee, Ali; Karbassiyazdi, Elika; Zhou, John] Univ Technol Sydney, Ctr Green Technol, Sch Civil & Environm Engn, 15 Broadway, Sydney, NSW 2007, Australia; [Samal, Akshaya K.] Jain Univ, Ctr Nano & Mat Sci, Jain Global Campus, Bengaluru 562112, India; [Bartocci, Pietro] Univ Perugia, Dept Engn, Via G Duranti 67, I-06125 Perugia, Italy; [Bartocci, Pietro] CSIC, Inst C…		Altaee, A (corresponding author), Univ Technol Sydney, Ctr Green Technol, Sch Civil & Environm Engn, 15 Broadway, Sydney, NSW 2007, Australia.	ali.altaee@uts.edu.au	Zhou, John L./E-7610-2011; Altaee, Ali/P-5558-2016	Zhou, John L./0000-0003-1393-1608; Altaee, Ali/0000-0001-9764-3974				Anand A, 2018, DESALINATION, V429, P119, DOI 10.1016/j.desal.2017.12.012; Andrikopoulos KS, 2014, ADV MATER INTERFACES, V1, DOI 10.1002/admi.201400250; Athanasekou CP, 2014, APPL CATAL B-ENVIRON, V158, P361, DOI 10.1016/j.apcatb.2014.04.012; Bhol P, 2021, ACS APPL NANO MATER, V4, P3274, DOI 10.1021/acsanm.0c03439; Chen JR, 2017, CARBON, V111, P18, DOI 10.1016/j.carbon.2016.07.038; Chen XF, 2016, …	56	1	1	13	13	ELSEVIER	AMSTERDAM	RADARWEG 29a, 1043 NX AMSTERDAM, NETHERLANDS	1383-5866	1873-3794		SEP PURIF TECHNOL	Sep. Purif. Technol.	2022-03-15	2022	285
J	Matshetshe, K; Sikhwivhilu, K; Ndlovu, G; Tetyana, P; Moloto, N; Tetana, Z				Matshetshe, Kabo; Sikhwivhilu, Keneiloe; Ndlovu, Gebhu; Tetyana, Phumlani; Moloto, Nosipho; Tetana, Zikhona			Antifouling and antibacterial beta-cyclodextrin decorated graphene oxide/polyamide thin-film nanocomposite reverse osmosis membranes for desalination applications	SEPARATION AND PURIFICATION TECHNOLOGY			English	Article						beta-cyclodextrin functionalized graphene oxide; Thin film nanocomposite; Reverse Osmosis; Chlorine Resistance; Antifouling	POLYAMIDE NANOFILTRATION MEMBRANE; ANTI-FOULING PERFORMANCE; COMPOSITE MEMBRANES; SURFACE MODIFICATION; TFN MEMBRANE; HIGH-FLUX; OXIDE; TECHNOLOGY; SEPARATION; LAYER	Incorporating functional nanomaterials in polyamide-based membranes has opened up new alternative ways to develop reverse osmosis membranes with excellent performance, biological stability, chemical stability and longer life-span. In this study, beta-cyclodextrin functionalized graphene oxide nanosheets (beta-CD-f-GO) were synthesized and used to fabricate polyamide thin film nanocomposite membra…	[Matshetshe, Kabo; Sikhwivhilu, Keneiloe; Ndlovu, Gebhu; Tetyana, Phumlani] DSI Mintek Nanotechnol Innovat Ctr, 200 Malibongwe Dr, ZA-2194 Randburg, South Africa; [Matshetshe, Kabo; Moloto, Nosipho; Tetana, Zikhona] Univ Witwatersrand, Sch Chem, Mol Sci Inst, Private Bag X3, ZA-2050 Johannesburg, South Africa; [Tetana, Zikhona] Univ Witwatersrand, DSI NRF Ctr Excellence Strong Mat, ZA-2050 Johann…		Sikhwivhilu, K (corresponding author), DSI Mintek Nanotechnol Innovat Ctr, 200 Malibongwe Dr, ZA-2194 Randburg, South Africa.	keneiloes@mintek.co.za		Sikhwivhilu, Keneiloe/0000-0003-2514-7386; Moloto, Nosipho/0000-0002-3976-6674; Matshetshe, kabo/0000-0002-1714-8349	National Research Foundation [100946]; DSI/Mintek Nanotechnology Innovation Centre	National Research Foundation; DSI/Mintek Nanotechnology Innovation Centre	The authors thank the University of the Witwatersrand (South Af-rica) and DSI/Mintek Nanotechnology Innovation Centre (South Africa) for infrastructural support. The authors also sincerely acknowledge Mr Lethula Mofokeng of the Council for Scientific and Industrial Research (South Africa) for his assistance with contact angle measurements. Funding: This work was supported by the National Research…	Ahmadvand S, 2019, WATER-SUI, V11, DOI 10.3390/w11040696; Al Mayyahi A, 2018, MEMBRANES-BASEL, V8, DOI 10.3390/membranes8030066; Al-karaghouli A.A., 2011, RENEWABLE ENERGY OPP, P50; Ali MEA, 2016, DESALINATION, V386, P67, DOI 10.1016/j.desal.2016.02.034; An QF, 2011, J MEMBRANE SCI, V367, P158, DOI 10.1016/j.memsci.2010.10.060; Azari S, 2013, DESALINATION, V324, P79, DOI 10.1016/j.desal.2013.06.0…	81	6	6	22	61	ELSEVIER	AMSTERDAM	RADARWEG 29, 1043 NX AMSTERDAM, NETHERLANDS	1383-5866	1873-3794		SEP PURIF TECHNOL	Sep. Purif. Technol.	2022-01-01	2022	278
J	Akbarzadeh, R; Ndungu, PG				Akbarzadeh, Rokhsareh; Ndungu, Patrick Gathura			A Novel BiOCl Based Nanocomposite Membrane for Water Desalination	MEMBRANES			English	Article						BiOCl; Ag2S; Bi2O3; desalination; molecular dynamic simulation	PHOTOCATALYTIC DEGRADATION; BIOCL/BI2O3; AG2S	In this study, BiOCl based nanocomposites were used as photocatalytic membranes for a simulated study on water desalination in reverse osmosis membrane systems. Through molecular dynamic simulation, the molecular structure of BiOCl, BiOCl/Ag2S and BiOCl/Bi2O3 heterojunctions were designed and their electronic properties, mechanical properties, and membrane performance for water desalination were …	[Akbarzadeh, Rokhsareh; Ndungu, Patrick Gathura] Univ Johannesburg, Fac Sci, Dept Chem Sci, Energy Sensors & Multifunct Nanomat Res Grp, ZA-2028 Doornfontein, South Africa		Akbarzadeh, R; Ndungu, PG (corresponding author), Univ Johannesburg, Fac Sci, Dept Chem Sci, Energy Sensors & Multifunct Nanomat Res Grp, ZA-2028 Doornfontein, South Africa.	rakbarzadeh@uj.ac.za; pndungu@uj.ac.za		Ndungu, Patrick/0000-0002-1454-8590	Faculty of Sciences at the University of Johannesburg, South Africa	Faculty of Sciences at the University of Johannesburg, South Africa	The research was funded by internal funding provided by the Faculty of Sciences at the University of Johannesburg, South Africa.	Akbarzadeh R, 2019, MATERIALS, V12, DOI 10.3390/ma12142297; AlSawaftah N, 2021, WATER-SUI, V13, DOI 10.3390/w13091327; Cao ZL, 2020, ACS ENERGY LETT, V5, P2217, DOI 10.1021/acsenergylett.0c00923; Chai SY, 2009, J CATAL, V262, P144, DOI 10.1016/j.jcat.2008.12.020; Chatterjee D, 2005, J PHOTOCH PHOTOBIO C, V6, P186, DOI 10.1016/j.jphotochemrev.2005.09.001; Chen L, 2012, CATAL COMMUN, V23, P54, DOI …	33	0	0	3	3	MDPI	BASEL	ST ALBAN-ANLAGE 66, CH-4052 BASEL, SWITZERLAND		2077-0375		MEMBRANES-BASEL	Membranes	MAY	2022	12	5
J	Ajalli, N; Alizadeh, M; Hasanzadeh, A; Khataee, A; Azamat, J				Ajalli, Nima; Alizadeh, Mahdi; Hasanzadeh, Abolfazl; Khataee, Alireza; Azamat, Jafar			A theoretical investigation into the effects of functionalized graphene nanosheets on dimethyl sulfoxide separation	CHEMOSPHERE			English	Article						Molecular dynamics simulation; Functional graphene; DMSO; Water treatment; Separartion	WATER DESALINATION; BORON-NITRIDE; MOLECULAR-DYNAMICS; NANOPOROUS GRAPHENE; WASTE-WATER; MEMBRANE; HYDROGEN; CARBON; DMSO; DEGRADATION	The potential of carbon-based nanosheet membranes with functionalized pores is great as water treatment membranes. Using the molecular dynamic simulation technique, the dimethyl sulfoxide (DMSO) separation from the water/DMSO binary solution is investigated, and the functionalized graphene nanosheets are used as a membrane. This membrane was functionalized by -F (fluorine) and -H (hydrogen) funct…	[Ajalli, Nima] Babol Noshiravani Univ Technol, Dept Chem Engn, Babol, Iran; [Alizadeh, Mahdi] Sahand Univ Technol, Dept Chem Engn, Tabriz, Iran; [Hasanzadeh, Abolfazl] Sharif Univ Technol, Dept Chem & Petr Engn, Tehran, Iran; [Khataee, Alireza] Univ Tabriz, Fac Chem, Dept Appl Chem, Res Lab Adv Water & Wastewater Treatment Proc, Tabriz, Iran; [Khataee, Alireza] Gebze Tech Univ, Dept Environm Engn…		Azamat, J (corresponding author), Farhangian Univ, Dept Basic Sci, Tehran, Iran.	j.azamat@cfu.ac.ir	Azamat, Jafar/V-4524-2019; Khataee, Alireza/E-2874-2015	Azamat, Jafar/0000-0003-3939-6455; Khataee, Alireza/0000-0002-4673-0223; Alizadeh, Mahdi/0000-0002-6127-7092				Ansari P, 2020, CHEM PHYS, V531, DOI 10.1016/j.chemphys.2019.110589; Ansari P, 2019, J MATER SCI, V54, P2289, DOI 10.1007/s10853-018-3045-2; Antidormi A., 2021, NANOMAT SCI, DOI [10.1016/j.nanoms.2021.03.003, DOI 10.1016/J.NANOMS.2021.03.003]; Ares P., NANOMATER SCI, DOI [DOI 10.1016/J.NANOMS.2021.05.002, 10.1016/j.nanoms.2021.05.002]; Azamat J., 2019, PERFORMANCE FUNCTION; Azamat J, 2020, J MEMB…	67	1	1	4	4	PERGAMON-ELSEVIER SCIENCE LTD	OXFORD	THE BOULEVARD, LANGFORD LANE, KIDLINGTON, OXFORD OX5 1GB, ENGLAND	0045-6535	1879-1298		CHEMOSPHERE	Chemosphere	JUN	2022	297
J	Xie, F; Li, WX; Gong, XY; Taymazov, D; Ding, HZ; Zhang, H; Ma, XH; Xu, ZL				Xie, Fei; Li, Wen-Xuan; Gong, Xin-Yu; Taymazov, Dovletjan; Ding, Han-Zhuo; Zhang, Hao; Ma, Xiao-Hua; Xu, Zhen-Liang			MoS2 @PDA thin-film nanocomposite nanofiltration membrane for simultaneously improved permeability and selectivity	JOURNAL OF ENVIRONMENTAL CHEMICAL ENGINEERING			English	Article						MoS 2; Polydopamine; Thin-film nanocomposite membrane; Nanofiltration; Desalination	GRAPHENE OXIDE; CELLULOSE NANOCRYSTALS; WATER DESALINATION; RECENT PROGRESS; HIGH-FLUX; FABRICATION; PERFORMANCE; REJECTION	Recent studies have documented that the incorporation of nanomaterials can effectively enhance the permselectivity of thin-film composite (TFC) membrane. The distribution and compatibility of molybdenum disulfide (MoS2) nanosheets lack of functional groups within polymer matrices are research hotspots. Here we present polydopamine (PDA) modified MoS2 (MoS2 @PDA) nanosheets as nanofillers to prepa…	[Xie, Fei; Li, Wen-Xuan; Gong, Xin-Yu; Taymazov, Dovletjan; Ding, Han-Zhuo; Zhang, Hao; Ma, Xiao-Hua; Xu, Zhen-Liang] East China Univ Sci & Technol, Sch Chem Engn, Mei Long Rd 130, Shanghai 200237, Peoples R China		Ma, XH (corresponding author), East China Univ Sci & Technol, Sch Chem Engn, Mei Long Rd 130, Shanghai 200237, Peoples R China.	xiaohuama@ecust.edu.cn			National Natural Science Foundation of China [21978081]; Shanghai Science and Technology Development Funds [21ZR1417500]; Open Project of State Key Laboratory of Chemical Engineering [SKL-ChE-21C03]	National Natural Science Foundation of China(National Natural Science Foundation of China (NSFC)); Shanghai Science and Technology Development Funds; Open Project of State Key Laboratory of Chemical Engineering	Acknowledgement The authors gratefully acknowledge the financial support from the National Natural Science Foundation of China (21978081) , the Shanghai Science and Technology Development Funds (21ZR1417500) , and the Open Project of State Key Laboratory of Chemical Engineering (SKL-ChE-21C03) .	Ang MBMY, 2019, SEP PURIF TECHNOL, V224, P113, DOI 10.1016/j.seppur.2019.05.018; Bai LM, 2019, CHEM ENG J, V358, P1519, DOI 10.1016/j.cej.2018.10.147; Bi QY, 2020, WATER SCI TECHNOL, V81, P253, DOI 10.2166/wst.2020.092; Chen JX, 2016, RSC ADV, V6, P112148, DOI 10.1039/c6ra21192e; Chen YL, 2017, J MEMBRANE SCI, V537, P407, DOI 10.1016/j.memsci.2017.05.036; Cseri L., J MATER CHEM A, V9, P23793; Du …	51	1	1	7	7	ELSEVIER SCI LTD	OXFORD	THE BOULEVARD, LANGFORD LANE, KIDLINGTON, OXFORD OX5 1GB, OXON, ENGLAND	2213-2929	2213-3437		J ENVIRON CHEM ENG	J. Environ. Chem. Eng.	JUN	2022	10	3
J	Vatanpour, V; Paziresh, S; Mehrabani, SAN; Feizpoor, S; Habibi-Yangjeh, A; Koyuncu, I				Vatanpour, Vahid; Paziresh, Shadi; Mehrabani, Seyed Ali Naziri; Feizpoor, Solmaz; Habibi-Yangjeh, Aziz; Koyuncu, Ismail			TiO2/CDs modified thin-film nanocomposite polyamide membrane for simultaneous enhancement of antifouling and chlorine-resistance performance	DESALINATION			English	Article						TiO2/CDs nanocomposite; Chlorine resistance; TFC-RO membrane; Nanofiller; PSf support	REVERSE-OSMOSIS MEMBRANE; GRAPHENE OXIDE NANOSHEETS; CARBON QUANTUM DOTS; NANOFILTRATION MEMBRANE; VISIBLE-LIGHT; HIGH-FLUX; DESALINATION PERFORMANCE; ZEOLITE NANOPARTICLES; SEPARATION; LAYER	In this study, a titanium dioxide/carbon dots (TiO2/CDs) hydrophilic nanocomposite photocatalyst with different contents was embedded in the polyamide layer of reverse osmosis (RO) membrane via interfacial polymerization to increase desalination performance and antifouling properties. The modified membranes showed smoother surfaces with reduced contact angles, causing to improve membrane fouling …	[Vatanpour, Vahid; Mehrabani, Seyed Ali Naziri; Habibi-Yangjeh, Aziz] Istanbul Tech Univ, Natl Res Ctr Membrane Technol, TR-34469 Maslak, Istanbul, Turkey; [Vatanpour, Vahid; Paziresh, Shadi] Kharazmi Univ, Fac Chem, Dept Appl Chem, Tehran 1571914911, Iran; [Vatanpour, Vahid; Koyuncu, Ismail] Istanbul Tech Univ, Dept Environm Engn, TR-34469 Maslak, Istanbul, Turkey; [Mehrabani, Seyed Ali Naziri] …		Vatanpour, V (corresponding author), Istanbul Tech Univ, Dept Environm Engn, TR-34469 Maslak, Istanbul, Turkey.	vahidvatanpour@khu.ac.ir	Vatanpour, Vahid/AAU-6447-2020	Vatanpour, Vahid/0000-0001-9420-1644	Istanbul Technical University (ITU, Turkey); Kharazmi University (KHU, Iran); University of Mohaghegh Ardabili (UMA, Iran)	Istanbul Technical University (ITU, Turkey); Kharazmi University (KHU, Iran); University of Mohaghegh Ardabili (UMA, Iran)	The authors thank the Istanbul Technical University (ITU, Turkey), the Kharazmi University (KHU, Iran), and the University of Mohaghegh Ardabili (UMA, Iran) for all the support provided.	Abadikhah H, 2019, CHEM ENG SCI, V204, P99, DOI 10.1016/j.ces.2019.04.022; Ahmad NA, 2020, DESALINATION, V493, DOI 10.1016/j.desal.2020.114643; Ang MBMY, 2019, SEP PURIF TECHNOL, V210, P521, DOI 10.1016/j.seppur.2018.08.037; Arefi-Oskoui S, 2019, ULTRASON SONOCHEM, V58, DOI 10.1016/j.ultsonch.2019.104633; Asadzadeh-Khaneghah S, 2018, SEP PURIF TECHNOL, V199, P64, DOI 10.1016/j.seppur.2018.01.023;…	90	4	4	16	16	ELSEVIER	AMSTERDAM	RADARWEG 29, 1043 NX AMSTERDAM, NETHERLANDS	0011-9164	1873-4464		DESALINATION	Desalination	2022-03-01	2022	525
J	Mu, TW; Huang, MH; Chen, G; Zhang, R				Mu, Tianwei; Huang, Manhong; Chen, Gang; Zhang, Rui			Transport mechanisms and desalination performance of the PSF/UiO-66 thin-film composite membrane: a molecular dynamics study	MOLECULAR SIMULATION			English	Article						Forward osmosis; molecular dynamics; salt rejection; thin-film composite membrane	PRESSURE-RETARDED OSMOSIS; SPIRAL WOUND MODULE; WATER DESALINATION; TRACE ANTIBIOTICS; WASTE-WATER; REJECTION; CONTAMINANTS; GRAPHENE; REMOVAL; GROMACS	A novel non-equilibrium molecular dynamics (MD) model was presented to investigate the transport mechanisms and desalination performance of thin-film composite membranes (TFC). Firstly, polyamide (PA) and polysulfone (PSF), or PSF/UiO-66 models, were constructed as active and support layers. Subsequently, feed solution and draw solutions with 0.5, 1.0, and 1.5 M salt concentrations were generated…	[Mu, Tianwei; Huang, Manhong; Chen, Gang] Donghua Univ, State Environm Protect Engn Ctr Pollut Treatment, Coll Environm Sci & Engn, Shanghai, Peoples R China; [Mu, Tianwei] Shenyang Univ, Key Lab Ecorestorat Reg Contaminated Environm, Minist Educ, Shenyang, Peoples R China; [Huang, Manhong] Shanghai Inst Pollut Control & Ecol Secur, Shanghai, Peoples R China; [Zhang, Rui] Dalian Univ Technol, Sch…		Mu, TW (corresponding author), Donghua Univ, State Environm Protect Engn Ctr Pollut Treatment, Coll Environm Sci & Engn, Shanghai, Peoples R China.; Mu, TW (corresponding author), Shenyang Univ, Key Lab Ecorestorat Reg Contaminated Environm, Minist Educ, Shenyang, Peoples R China.	peter_mu@163.com			National Key Research and Development Program of China [2019YFC0408304]; Fundamental Research Funds for the Central Universities [2232020G-04]	National Key Research and Development Program of China; Fundamental Research Funds for the Central Universities(Fundamental Research Funds for the Central Universities)	This work was supported by the National Key Research and Development Program of China (2019YFC0408304) and the Fundamental Research Funds for the Central Universities (2232020G-04).	Abbott LJ, 2013, THEOR CHEM ACC, V132, DOI 10.1007/s00214-013-1334-z; Achilli A, 2009, J MEMBRANE SCI, V343, P42, DOI 10.1016/j.memsci.2009.07.006; Alex A., FIREFLY VERSION 8; Alturki AA, 2013, SEP PURIF TECHNOL, V103, P258, DOI 10.1016/j.seppur.2012.10.036; Attarde D, 2016, SEP PURIF TECHNOL, V164, P182, DOI 10.1016/j.seppur.2016.03.039; Attarde D, 2015, DESALINATION, V361, P81, DOI 10.1016/j.de…	63	0	0	11	11	TAYLOR & FRANCIS LTD	ABINGDON	2-4 PARK SQUARE, MILTON PARK, ABINGDON OR14 4RN, OXON, ENGLAND	0892-7022	1029-0435		MOL SIMULAT	Mol. Simul.	2022-03-24	2022	48	5
J	Wang, LL; Yuan, ZJ; Zhang, YH; Guo, W; Sun, XM; Duan, X				Wang, Lili; Yuan, Zijian; Zhang, Yuhui; Guo, Wei; Sun, Xiaoming; Duan, Xue			Sandwich layered double hydroxides with graphene oxide for enhanced water desalination	SCIENCE CHINA-MATERIALS			English	Article						layered double hydroxides; layered 2D materials; nanofluidics; sandwich structures; ion transport; desalination	PERFORMANCE; MEMBRANES; NANOFILTRATION; NANOSHEETS; STABILITY; REJECTION; NANOPORE; ANIONS	Layered double hydroxides (LDHs) are a class of two-dimensional (2D) clay compounds that consist of positively charged host layers and exchangeable interlayer anions. The stability of their assemblies in aqueous environment is a challenge due to the extremely high hydrophilicity, which limits their use in membrane-based technologies. Here, we propose a graphene oxide (GO) armour protection strate…	[Wang, Lili; Yuan, Zijian; Sun, Xiaoming; Duan, Xue] Beijing Univ Chem Technol, Beijing Adv Innovat Ctr Soft Matter Sci & Engn, State Key Lab Chem Resource Engn, Beijing 100029, Peoples R China; [Zhang, Yuhui; Guo, Wei] Chinese Acad Sci, Tech Inst Phys & Chem, CAS Key Lab Bioinspired Mat & Interfacial Sci, Beijing 100190, Peoples R China		Sun, XM (corresponding author), Beijing Univ Chem Technol, Beijing Adv Innovat Ctr Soft Matter Sci & Engn, State Key Lab Chem Resource Engn, Beijing 100029, Peoples R China.; Guo, W (corresponding author), Chinese Acad Sci, Tech Inst Phys & Chem, CAS Key Lab Bioinspired Mat & Interfacial Sci, Beijing 100190, Peoples R China.	wguo@iccas.ac.cn; sunxm@mail.buct.edu.cn						Abraham J, 2017, NAT NANOTECHNOL, V12, P546, DOI [10.1038/NNANO.2017.21, 10.1038/nnano.2017.21]; Ang HX, 2017, ACS APPL MATER INTER, V9, P28079, DOI 10.1021/acsami.7b08383; Cao LX, 2012, LANGMUIR, V28, P2194, DOI 10.1021/la203837q; Chen C, 2018, NAT COMMUN, V9, DOI 10.1038/s41467-018-04294-6; Cheng HF, 2017, ADV MATER, V29, DOI 10.1002/adma.201700177; Gao R, 2018, NANO RES, V11, P1883, DOI 10.100…	38	1	1	18	18	SCIENCE PRESS	BEIJING	16 DONGHUANGCHENGGEN NORTH ST, BEIJING 100717, PEOPLES R CHINA	2095-8226	2199-4501		SCI CHINA MATER	Sci. China-Mater.	MAR	2022	65	3
J	Liu, YC; Wei, J; Cai, MQ; Jiang, LZ; Liu, L; Li, JY				Liu, Yichang; Wei, Jie; Cai, Meiqin; Jiang, Lizhi; Liu, Lin; Li, Jinyu			Transport behavior of water and ions through positively charged nanopores	JOURNAL OF MOLECULAR LIQUIDS			English	Article						Desalination; Graphene; Positively charged nanopores; Molecular dynamics; Membrane	DESALINATION; MEMBRANE; PERFORMANCE; TECHNOLOGY; SIMULATION; INSIGHTS	Two-dimensional nanoporous membranes are promising materials for seawater desalination. However, the effect of nanopore charge properties on desalination performance, especially on water permeability, has not yet been systematically investigated. In this work, molecular dynamics simulations were carried out to elucidate the impact of nanopore charge modification (variated from 0 to 1.0e) on water…	[Liu, Yichang; Wei, Jie; Cai, Meiqin; Li, Jinyu] Fuzhou Univ, Coll Chem, Fuzhou 350108, Fujian, Peoples R China; [Liu, Yichang] Nantong Univ, Sch Pharm, Nantong 226001, Jiangsu, Peoples R China; [Jiang, Lizhi] Fujian Normal Univ, Straits Inst Flexible Elect Future Technol, Fuzhou 350117, Fujian, Peoples R China; [Liu, Lin] Fujian Agr & Forestry Univ, Coll Life Sci, Fuzhou 350108, Fujian, Peoples …		Li, JY (corresponding author), Fuzhou Univ, Coll Chem, Fuzhou 350108, Fujian, Peoples R China.; Jiang, LZ (corresponding author), Fujian Normal Univ, Straits Inst Flexible Elect Future Technol, Fuzhou 350117, Fujian, Peoples R China.; Liu, L (corresponding author), Fujian Agr & Forestry Univ, Coll Life Sci, Fuzhou 350108, Fujian, Peoples R China.; Li, JY (corresponding author), Fujian Prov Key La…	ifelzhjiang@fjnu.edu.cn; linliu@fafu.edu.cn; j.li@fzu.edu.cn			Natural Science Foundation of China [22173020, 22102027]; Natural Science Foundation of Fujian Province [2019J06007]	Natural Science Foundation of China(National Natural Science Foundation of China (NSFC)); Natural Science Foundation of Fujian Province(Natural Science Foundation of Fujian Province)	Acknowledgment We gratefully acknowledge financial supports from the Natural Science Foundation of China (22173020 and 22102027) and the Natural Science Foundation of Fujian Province (2019J06007) .	Abascal JLF, 2005, J CHEM PHYS, V123, DOI 10.1063/1.2121687; Abbaspour M, 2022, J MOL LIQ, V348, DOI 10.1016/j.molliq.2021.118040; Azamat J, 2020, J MEMBRANE SCI, V604, DOI 10.1016/j.memsci.2020.118079; Azamat J, 2016, J PHYS CHEM C, V120, P23883, DOI 10.1021/acs.jpcc.6b08481; Bussi G, 2007, J CHEM PHYS, V126, DOI 10.1063/1.2408420; Cao ZL, 2020, ACS ENERGY LETT, V5, P2217, DOI 10.1021/acsenergyl…	62	0	0	0	0	ELSEVIER	AMSTERDAM	RADARWEG 29, 1043 NX AMSTERDAM, NETHERLANDS	0167-7322	1873-3166		J MOL LIQ	J. Mol. Liq.	2022-08-15	2022	360
J	Ahmad, H; Zahid, M; Rehan, ZA; Rashid, A; Akram, S; Aljohani, MMH; Mustafa, SK; Khalid, T; Abdelsalam, NR; Ghareeb, RY; Al-Harbi, MS				Ahmad, Hirra; Zahid, Muhammad; Rehan, Zulfiqar Ahmad; Rashid, Anum; Akram, Saba; Aljohani, Meshari M. H.; Mustafa, Syed Khalid; Khalid, Tayyaba; Abdelsalam, Nader R.; Ghareeb, Rehab Y.; Al-Harbi, Mohammad S.			Preparation of Polyvinylidene Fluoride Nano-Filtration Membranes Modified with Functionalized Graphene Oxide for Textile Dye Removal	MEMBRANES			English	Article						membranes; nano-filtration; phase inversion; biofouling; sustainability	HOLLOW-FIBER MEMBRANES; IN-SITU; ULTRAFILTRATION MEMBRANE; NANOCOMPOSITE MEMBRANES; WATER PERMEABILITY; PVDF; ANTIBACTERIAL; NANOFILTRATION; NANOPARTICLES; DESALINATION	Water scarcity has become one of the most significant problems globally. Membrane technology has gained considerable attention in water treatment technologies. Polymeric nanocomposite membranes are based on several properties, with enhanced water flux, high hydrophilicity and anti-biofouling behavior, improving the membrane performance, flexibility, cost-effectiveness and excellent separation pro…	[Ahmad, Hirra; Zahid, Muhammad; Khalid, Tayyaba] Univ Agr Faisalabad, Dept Chem, Faisalabad 38000, Pakistan; [Rehan, Zulfiqar Ahmad; Rashid, Anum; Akram, Saba] Natl Text Univ, Dept Mat, Faisalabad 37610, Pakistan; [Aljohani, Meshari M. H.; Mustafa, Syed Khalid] Univ Tabuk, Fac Sci, Dept Chem, Tabuk 71491, Saudi Arabia; [Abdelsalam, Nader R.] Alexandria Univ, Fac Agr Saba Basha, Agr Bot Dept, Alex…		Rehan, ZA (corresponding author), Natl Text Univ, Dept Mat, Faisalabad 37610, Pakistan.	hirraahmad25@gmail.com; rmzahid@uaf.edu.pk; zarehan@ntu.edu.pk; anumrashid800@yahoo.com; saba.akram1980@gmail.com; mualjohani@ut.edu.sa; khalid.mustafa938@gmail.com; tayyabakhalid59@gmail.com; nader.wheat@alexu.edu.eg; ryassin@srtacity.sci.eg; mharbi@tu.edu.sa	Abdelsalam, Nader R./O-9135-2018; Zahid, Muhammad/Q-1735-2019	Abdelsalam, Nader R./0000-0002-4937-4017; Zahid, Muhammad/0000-0001-8407-6886	Taif University, Taif, Saudi Arabia [TURSP-2020/64]	Taif University, Taif, Saudi Arabia	This research was funded by Taif University Researchers Supporting Project number TURSP-2020/64, Taif University, Taif, Saudi Arabia.	Agenson KO, 2003, J MEMBRANE SCI, V225, P91, DOI 10.1016/j.memsci.2003.08.006; Akbari A, 2002, CHEM ENG PROCESS, V41, P601, DOI 10.1016/S0255-2701(01)00181-7; Andrade JD, 1985, SURFACE INTERFACIAL, P249, DOI 10.1007/978-1-4684-8610-0_7.; Ayyaru S, 2017, J MEMBRANE SCI, V525, P210, DOI 10.1016/j.memsci.2016.10.048; Baker JS, 1998, DESALINATION, V118, P81, DOI 10.1016/S0011-9164(98)00091-5; Basile …	54	3	3	7	7	MDPI	BASEL	ST ALBAN-ANLAGE 66, CH-4052 BASEL, SWITZERLAND		2077-0375		MEMBRANES-BASEL	Membranes	FEB	2022	12	2
J	Wang, LL; Yuan, ZJ; Zhang, YH; Guo, W; Sun, XM; Duan, X				Wang, Lili; Yuan, Zijian; Zhang, Yuhui; Guo, Wei; Sun, Xiaoming; Duan, Xue			Sandwich layered double hydroxides with graphene oxide for enhanced water desalination	SCIENCE CHINA-MATERIALS			English	Article						layered double hydroxides; layered 2D materials; nanofluidics; sandwich structures; ion transport; desalination	PERFORMANCE; MEMBRANES; NANOFILTRATION; NANOSHEETS; STABILITY; REJECTION; NANOPORE; ANIONS	Layered double hydroxides (LDHs) are a class of two-dimensional (2D) clay compounds that consist of positively charged host layers and exchangeable interlayer anions. The stability of their assemblies in aqueous environment is a challenge due to the extremely high hydrophilicity, which limits their use in membrane-based technologies. Here, we propose a graphene oxide (GO) armour protection strate…	[Wang, Lili; Yuan, Zijian; Sun, Xiaoming; Duan, Xue] Beijing Univ Chem Technol, Beijing Adv Innovat Ctr Soft Matter Sci & Engn, State Key Lab Chem Resource Engn, Beijing 100029, Peoples R China; [Zhang, Yuhui; Guo, Wei] Chinese Acad Sci, Tech Inst Phys & Chem, CAS Key Lab Bioinspired Mat & Interfacial Sci, Beijing 100190, Peoples R China		Sun, XM (corresponding author), Beijing Univ Chem Technol, Beijing Adv Innovat Ctr Soft Matter Sci & Engn, State Key Lab Chem Resource Engn, Beijing 100029, Peoples R China.; Guo, W (corresponding author), Chinese Acad Sci, Tech Inst Phys & Chem, CAS Key Lab Bioinspired Mat & Interfacial Sci, Beijing 100190, Peoples R China.	wguo@iccas.ac.cn; sunxm@mail.buct.edu.cn						Abraham J, 2017, NAT NANOTECHNOL, V12, P546, DOI [10.1038/NNANO.2017.21, 10.1038/nnano.2017.21]; Ang HX, 2017, ACS APPL MATER INTER, V9, P28079, DOI 10.1021/acsami.7b08383; Cao LX, 2012, LANGMUIR, V28, P2194, DOI 10.1021/la203837q; Chen C, 2018, NAT COMMUN, V9, DOI 10.1038/s41467-018-04294-6; Cheng HF, 2017, ADV MATER, V29, DOI 10.1002/adma.201700177; Gao R, 2018, NANO RES, V11, P1883, DOI 10.100…	38	1	1	18	18	SCIENCE PRESS	BEIJING	16 DONGHUANGCHENGGEN NORTH ST, BEIJING 100717, PEOPLES R CHINA	2095-8226	2199-4501		SCI CHINA MATER	Sci. China-Mater.	MAR	2022	65	3
J	Liu, GZ; Guo, YA; Meng, BC; Wang, ZG; Liu, GP; Jin, WQ				Liu, Guozhen; Guo, Yanan; Meng, Baochun; Wang, Zhenggang; Liu, Gongping; Jin, Wanqin			Two-dimensional MXene hollow fiber membrane for divalent ions exclusion from water	CHINESE JOURNAL OF CHEMICAL ENGINEERING			English	Article						Two-dimensional material; MXene membranes; Hollow fiber; Desalination; Nanofiltration	GRAPHENE OXIDE MEMBRANES; FRAMEWORK MEMBRANES; COMPOSITE; ULTRATHIN; REMOVAL	Two-dimensional material membranes with fast transport channels and versatile chemical functionality are promising for molecular separation. Herein, for the first time, we reported design and engineering of two-dimensional Ti3C2Tx MXene (called transition metal carbides and nitrides) membranes supported on asymmetric polymeric hollow fiber substrate for water desalination. The membrane morphology…	[Liu, Guozhen; Guo, Yanan; Meng, Baochun; Wang, Zhenggang; Liu, Gongping; Jin, Wanqin] Nanjing Tech Univ, Coll Chem Engn, State Key Lab Mat Oriented Chem Engn, Nanjing 211816, Peoples R China		Liu, GP; Jin, WQ (corresponding author), Nanjing Tech Univ, Coll Chem Engn, State Key Lab Mat Oriented Chem Engn, Nanjing 211816, Peoples R China.	gpliu@njtech.edu.cn; wqjin@njtech.edu.cn	Liu, Gongping/AAD-9167-2019	Liu, Gongping/0000-0002-3859-1278	National Natural Science Foundation of China [22038006, 2192100621922805]; Topnotch Academic Programs Project of Jiangsu Higher Education Institutions (TAPP)	National Natural Science Foundation of China(National Natural Science Foundation of China (NSFC)); Topnotch Academic Programs Project of Jiangsu Higher Education Institutions (TAPP)	The work is supported by the National Natural Science Foundation of China (22038006, 2192100621922805) and the Topnotch Academic Programs Project of Jiangsu Higher Education Institutions (TAPP).	Abraham J, 2017, NAT NANOTECHNOL, V12, P546, DOI [10.1038/NNANO.2017.21, 10.1038/nnano.2017.21]; Chen L, 2017, NATURE, V550, P415, DOI 10.1038/nature24044; Chung TS, 2019, CHINESE J CHEM ENG, V27, P1578, DOI 10.1016/j.cjche.2019.04.004; Ding L, 2020, NAT SUSTAIN, V3, P296, DOI 10.1038/s41893-020-0474-0; Ding L, 2018, NAT COMMUN, V9, DOI 10.1038/s41467-017-02529-6; Ding L, 2017, ANGEW CHEM INT EDI…	49	1	1	28	28	CHEMICAL INDUSTRY PRESS CO LTD	BEIJING	NO 13, QINGNIANHU SOUTH ST, DONGCHENG DIST, BEIJING 100011, PEOPLES R CHINA	1004-9541	2210-321X		CHINESE J CHEM ENG	Chin. J. Chem. Eng.	JAN	2022	41
J	Jeong, S; Yuan, GC; Satija, SK; Jeon, N; Lee, E; Kim, Y; Choi, S; Koo, J				Jeong, Seungyeop; Yuan, Guangcui; Satija, Sushil K.; Jeon, Nayeong; Lee, Eunji; Kim, Youngjin; Choi, Soohoon; Koo, Jaseung			Polyamide thin films with nanochannel networks synthesized at the liquid-gas interface for water purification	JOURNAL OF MEMBRANE SCIENCE			English	Article						Polyamide membrane synthesis; Langmuir Schaefer technique; Desalination; Neutron reflectivity	JANUS GRAPHENE OXIDE; SEAWATER DESALINATION; MEMBRANES; FUTURE	An important challenge concerning thin-film composite (TFC) membranes in brine treatment is to increase their water permeance while maintaining salt rejection for desalination performance. Structural control of polyamide (PA) thin films is a key factor in improving the desalination performance. In this study, we employed a Langmuir-Schaefer technique to fabricate PA Langmuir monolayers by interfa…	[Jeong, Seungyeop; Koo, Jaseung] Chungnam Natl Univ, Dept Organ Mat Engn, Daejeon 34134, South Korea; [Yuan, Guangcui; Satija, Sushil K.] Natl Inst Stand & Technol, NIST Ctr Neutron Res, Gaithersburg, MD 20899 USA; [Jeon, Nayeong; Lee, Eunji] Gwangju Inst Sci & Technol GIST, Sch Mat Sci & Engn, 123 Cheomdangwagi Ro, Gwangju 61005, South Korea; [Kim, Youngjin] Korea Univ, Dept Environm Engn, Sejon…		Koo, J (corresponding author), Chungnam Natl Univ, Dept Organ Mat Engn, Daejeon 34134, South Korea.; Kim, Y (corresponding author), Korea Univ, Dept Environm Engn, Sejong 2511, South Korea.; Choi, S (corresponding author), Chungnam Natl Univ, Dept Environm Engn, Daejeon 34134, South Korea.	kyuksh@korea.ac.kr; crimson@cnu.ac.kr; jkoo@cnu.ac.kr			National Research Foundation of Korea [2021M3H4A3A01043764, 2020K1A3A7A0 9078089]; Ministry of Trade, Industry and Energy (MOTIE, South Korea) development [P0012770]	National Research Foundation of Korea(National Research Foundation of Korea); Ministry of Trade, Industry and Energy (MOTIE, South Korea) development	This work was supported by a grant from the National Research Foundation of Korea (2021M3H4A3A01043764, 2020K1A3A7A0 9078089) and the Ministry of Trade, Industry and Energy (MOTIE, South Korea) development (P0012770) .	Al-Obaidani S, 2008, J MEMBRANE SCI, V323, P85, DOI 10.1016/j.memsci.2008.06.006; Burbano A., 2012, DEMONSTRATION MEMBRA, V5T10; CADOTTE JE, 1980, DESALINATION, V32, P25, DOI 10.1016/S0011-9164(00)86003-8; Choi W, 2015, ACS NANO, V9, P345, DOI 10.1021/nn505318v; Chowdhury MR, 2018, SCIENCE, V361, P682, DOI 10.1126/science.aar2122; Ding MX, 2014, J MEMBRANE SCI, V458, P236, DOI 10.1016/j.memsci.20…	35	0	0	1	1	ELSEVIER	AMSTERDAM	RADARWEG 29, 1043 NX AMSTERDAM, NETHERLANDS	0376-7388	1873-3123		J MEMBRANE SCI	J. Membr. Sci.	2022-09-05	2022	657
J	Wu, YT; Ye, HL; You, CT; Zhou, WM; Chen, J; Xiao, W; Garba, ZN; Wang, LW; Yuan, ZH				Wu, Yiting; Ye, Huilan; You, Chuanting; Zhou, Weiming; Chen, Jia; Xiao, Wei; Garba, Zaharaddeen N.; Wang, Liwei; Yuan, Zhanhui			Construction of functionalized graphene separation membranes and their latest progress in water purification	SEPARATION AND PURIFICATION TECHNOLOGY			English	Article						Graphene separation membranes; Synthetic strategy; Inserted layer; Water treatment	OXIDE COMPOSITE MEMBRANES; CHEMICAL-VAPOR-DEPOSITION; METAL-ORGANIC FRAMEWORKS; NANOFILTRATION MEMBRANE; NANOCOMPOSITE MEMBRANE; LAYERED GRAPHENE; HIGH-FLUX; MICROFILTRATION MEMBRANES; THERMAL-CONDUCTIVITY; CARBON NANOTUBES	Membrane separation technology has attracted increasing research interest and plays an important role in industrial wastewater treatment, urban sewage purification, oil and water separation, hence the search for perfect separation membrane is being given serious consideration. Graphene and its derivatives have significant potential applications owing to their atomic thickness, adjustable physicoc…	[Wu, Yiting; Ye, Huilan; You, Chuanting; Zhou, Weiming; Chen, Jia; Xiao, Wei; Yuan, Zhanhui] Fujian Agr & Forestry Univ, Coll Mat Engn, Fuzhou 350002, Peoples R China; [Garba, Zaharaddeen N.] Ahmadu Bello Univ, Dept Chem, Zaria, Nigeria; [Wang, Liwei] Minjiang Univ, Ocean Coll, Fuzhou 350108, Peoples R China		Yuan, ZH (corresponding author), Fujian Agr & Forestry Univ, Coll Mat Engn, Fuzhou 350002, Peoples R China.; Wang, LW (corresponding author), Minjiang Univ, Ocean Coll, Fuzhou 350108, Peoples R China.	wlw@mju.edu.cn; zhanhuiyuan@fafu.edu.cn			Fujian Agriculture and Forestry University [KXB16001A]; Fujian Key Laboratory of Functional Marine Sensing Materials, Minjiang University [MJUKF-FMSM202005]; Education Research Program for Young and Middle-aged Teachers of Fujian Education Department [JAT190132]; open fund of the Key Laboratory of National Forestry & Grassland Bureau for Plant Fiber Functional Materials, Fujian Agriculture and Fo…	Fujian Agriculture and Forestry University; Fujian Key Laboratory of Functional Marine Sensing Materials, Minjiang University; Education Research Program for Young and Middle-aged Teachers of Fujian Education Department; open fund of the Key Laboratory of National Forestry & Grassland Bureau for Plant Fiber Functional Materials, Fujian Agriculture and Forestry University; Natural Science Foundati…	This research was supported by the humbly acknowledge interna-tional funding provided by Fujian Agriculture and Forestry University (No. KXB16001A) , the Fujian Key Laboratory of Functional Marine Sensing Materials, Minjiang University (No. MJUKF-FMSM202005) , the Education Research Program for Young and Middle-aged Teachers of Fujian Education Department (No. JAT190132) , the open fund of the Ke…	Al-Amshawee S, 2020, CHEM ENG J, V380, DOI 10.1016/j.cej.2019.122231; Al-Rashdi BAM, 2013, DESALINATION, V315, P2, DOI 10.1016/j.desal.2012.05.022; An S, 2020, ADV MATER, V32, DOI 10.1002/adma.201905028; An S, 2016, INT J HEAT MASS TRAN, V98, P124, DOI 10.1016/j.ijheatmasstransfer.2016.03.027; Arscott S, 2020, J MICROMECH MICROENG, V30, DOI 10.1088/1361-6439/ab60be; Athanasekou C, 2017, J MEMBRAN…	207	0	0	10	10	ELSEVIER	AMSTERDAM	RADARWEG 29, 1043 NX AMSTERDAM, NETHERLANDS	1383-5866	1873-3794		SEP PURIF TECHNOL	Sep. Purif. Technol.	2022-03-15	2022	285
J	Deng, XF; Ge, YN; He, Y; Cui, XM				Deng, Xingfa; Ge, Yuanyuan; He, Yan; Cui, Xuemin			A low-cost photo-evaporation inorganic membrane preparation and treatment of the simulated high salinity radioactive waste water	JOURNAL OF HAZARDOUS MATERIALS			English	Article						Geopolymer; In situ self-reduced; Liquid radioactive waste; Desalination	GRAPHENE OXIDE; REMOVAL; EFFICIENT; GEOPOLYMERS; STRONTIUM; EFFLUENTS; GRAPHITE; BEHAVIOR; CESIUM; IONS	Solar-driven desalination is an energy-saving and environmentally benign wastewater treatment technology. A method of in situ self-reduction of graphene oxide (rGO) by cheap geopolymer was introduced, and a photo evaporation membrane device (rGOPGC) for treatment of the simulated high salt liquid radioactive waste (HSLRW) was prepared in the present study. Compared with other rGO based photo evap…	[Deng, Xingfa; Ge, Yuanyuan; He, Yan; Cui, Xuemin] Guangxi Univ, Sch Chem & Chem Engn, 100 Daxuedong Rd, Nanning 530004, Peoples R China; [Cui, Xuemin] Guangxi Univ, Guangxi Key Lab Petrochem Resource Proc & Proc In, Nanning 530004, Peoples R China		Cui, XM (corresponding author), Guangxi Univ, Sch Chem & Chem Engn, 100 Daxuedong Rd, Nanning 530004, Peoples R China.	geyy@gxu.edu.cn; cui-xm@tsinghua.edu.cn						Cheng G, 2019, SOL ENERGY, V194, P415, DOI 10.1016/j.solener.2019.10.065; Cheng SA, 2020, CHEM ENG J, V401, DOI 10.1016/j.cej.2020.126108; DAVIDOVITS J, 1991, J THERM ANAL, V37, P1633, DOI 10.1007/BF01912193; Dittmar M, 2012, ENERGY, V37, P35, DOI 10.1016/j.energy.2011.05.040; Fan XB, 2008, ADV MATER, V20, P4490, DOI 10.1002/adma.200801306; Fan XF, 2020, SOL ENERGY, V209, P325, DOI 10.1016/j.sole…	53	1	1	25	60	ELSEVIER	AMSTERDAM	RADARWEG 29, 1043 NX AMSTERDAM, NETHERLANDS	0304-3894	1873-3336		J HAZARD MATER	J. Hazard. Mater.	2022-02-15	2022	424		B
J	Li, L; Zhang, XT; Li, LF; Yang, ZC; Li, Y				Li, Lian; Zhang, Xiating; Li, Lufen; Yang, Zhongcao; Li, Yuan			Desalination performance of Al2O3 positively charged nanofiltration composite membrane	MEMBRANE AND WATER TREATMENT			English	Article						desalination; membrane; nanofiltration; orthogonal test; positively charged	GRAPHENE OXIDE; WATER; SEPARATION	Al2O3 positively charged nanofiltration composite membrane was successfully prepared with aluminate coupling agent (ACA) as modifier, sodium bisulfite (NaHSO3) and potassium persulfate (K2S2O8) as initiator and methacryloyloxyethyl trimethylammonium chloride (DMC) as crosslinking monomer. The surface of the membrane before grafting and after polymerization were characterized by SEM and FT-IR. Thr…	[Li, Lian; Zhang, Xiating; Li, Lufen; Yang, Zhongcao; Li, Yuan] Zhejiang Coll Secur Technol, Wenzhou 325016, Zhejiang, Peoples R China		Li, L (corresponding author), Zhejiang Coll Secur Technol, Wenzhou 325016, Zhejiang, Peoples R China.	scu.lilian@qq.com						Abdel-Fatah MA, 2020, MEMBR WATER TREAT, V11, P111, DOI 10.12989/mwt.2020.11.2.111; Akbari A, 2015, J APPL POLYM SCI, V132, DOI 10.1002/app.41988; Chen Z, 2014, DESALINATION, V349, P106, DOI 10.1016/j.desal.2014.06.026; Fu WG, 2018, CERAM INT, V44, P15824, DOI 10.1016/j.ceramint.2018.05.261; Han JN, 2014, DESALINATION, V350, P95, DOI 10.1016/j.desal.2014.06.029; He YT, 2019, SCI REP-UK, V9, DOI 1…	23	0	0	6	6	TECHNO-PRESS	DAEJEON	PO BOX 33, YUSEONG, DAEJEON 305-600, SOUTH KOREA	2005-8624	2092-7037		MEMBR WATER TREAT	Membr. Water Treat.	MAR	2022	13	2
J	Xiong, MY; Dong, SW; Xu, YF; Liu, CH; Di, YS; Xing, FJ; Wu, SY; Zhang, JL; Yu, LY; Dong, LF; Gan, ZX				Xiong, Meiyu; Dong, Suwei; Xu, Yunfan; Liu, Cihui; Di, Yunsong; Xing, Fangjian; Wu, Shuyi; Zhang, Jinlei; Yu, Liyan; Dong, Lifeng; Gan, Zhixing			Highly-Efficient Solar Steam Generation with Real Time Salinity Monitoring for Seawater Desalination	ADVANCED SUSTAINABLE SYSTEMS			English	Article						desalination; photothermal effect; reduced graphene oxide; solar steam generation	PERFORMANCE; MEMBRANE; ENHANCEMENT	Solar steam generation (SSG) has attracted increasing interest due to its huge potential in seawater desalination. However, SSG performance is not yet satisfactory due to limited photothermal efficiency and crude thermal management. In addition, real-time salinity monitoring is still lacking. Herein, inspired by the transpiration of trees, an umbrella-shaped 3D structure is designed for high-perf…	[Xiong, Meiyu; Dong, Suwei; Xu, Yunfan; Liu, Cihui; Di, Yunsong; Xing, Fangjian; Gan, Zhixing] Nanjing Normal Univ, Sch Artificial Intelligence, Sch Comp & Elect Informat, Ctr Future Optoelect Funct Mat, Nanjing 210023, Peoples R China; [Wu, Shuyi; Zhang, Jinlei] Suzhou Univ Sci & Technol, Sch Phys Sci & Technol, Suzhou 215009, Peoples R China; [Yu, Liyan; Dong, Lifeng; Gan, Zhixing] Qingdao Univ…		Gan, ZX (corresponding author), Nanjing Normal Univ, Sch Artificial Intelligence, Sch Comp & Elect Informat, Ctr Future Optoelect Funct Mat, Nanjing 210023, Peoples R China.; Gan, ZX (corresponding author), Qingdao Univ Sci & Technol, Coll Mat Sci & Engn, Qingdao 266042, Peoples R China.	zxgan@njnu.edu.cn			Natural Science Foundation of Shandong Province [ZR202102180203]; Taishan Scholars Program of Shandong Province [tsqn201909117]; National Natural Science Foundation of China [21802074, 61901222, 11604155]; Youth Science and Technology Talent Promotion Project of Jiangsu Association for Science and Technology; Natural Science Foundation of Jiangsu Province [BK20190697]	Natural Science Foundation of Shandong Province(Natural Science Foundation of Shandong Province); Taishan Scholars Program of Shandong Province; National Natural Science Foundation of China(National Natural Science Foundation of China (NSFC)); Youth Science and Technology Talent Promotion Project of Jiangsu Association for Science and Technology; Natural Science Foundation of Jiangsu Province(Nat…	This work was supported by the Natural Science Foundation of Shandong Province (ZR202102180203) and Taishan Scholars Program of Shandong Province (No. tsqn201909117). Partial support was also from the National Natural Science Foundation of China (No. 21802074, 61901222, and 11604155), Youth Science and Technology Talent Promotion Project of Jiangsu Association for Science and Technology, and Natu…	Barbosa A.M.F, 2007, 3 INT C SUST DEV PLA, P357; Das, 2020, 6 INT C ENV REN EN I; Ellabban O, 2014, RENEW SUST ENERG REV, V39, P748, DOI 10.1016/j.rser.2014.07.113; Ferdous J, 2020, J ENVIRON MANAGE, V255, DOI 10.1016/j.jenvman.2019.109861; Gan ZX, 2017, SOL RRL, V1, DOI 10.1002/solr.201600032; Gan ZX, 2014, ACS NANO, V8, P9304, DOI 10.1021/nn503249c; Hering JG, 2019, NAT NANOTECHNOL, V14, P5, DO…	54	1	1	29	29	WILEY-V C H VERLAG GMBH	WEINHEIM	POSTFACH 101161, 69451 WEINHEIM, GERMANY	2366-7486			ADV SUSTAIN SYST	Adv. Sustain. Syst.	MAR	2022	6	3
J	Alberto, M; Skuse, C; Tamaddondar, M; Gorgojo, P				Alberto, Monica; Skuse, Clara; Tamaddondar, Marzieh; Gorgojo, Patricia			Immobilized graphene oxide-based membranes for improved pore wetting resistance in membrane distillation	DESALINATION			English	Article						Graphene oxide (GO); Membrane distillation (MD); Pore wetting resistance; Surfactant; Wastewater treatment	WATER; DESALINATION; SUPERHYDROPHOBICITY; PREVENTION; MECHANISM; LAYER	Membrane distillation (MD) is a useful method for the purification of difficult feedwaters but it cannot be applied in a range of industries due to pore wetting. In this work, graphene oxide (GO) laminate coatings are explored to overcome the pore wetting issues. Air gap MD (AGMD) configuration was considered, using a 35 g L-1 NaCl solution with 150 mg L-1 (150 ppm) of Triton X-100 surfactant as …	[Alberto, Monica; Skuse, Clara; Gorgojo, Patricia] Univ Manchester, Fac Sci & Engn, Dept Chem Engn, Manchester M13 9PL, England; [Alberto, Monica; Tamaddondar, Marzieh] Univ Manchester, Dept Mat, Oxford Rd, Manchester M13 9PL, England; [Gorgojo, Patricia] Univ Zaragoza, Nanosci & Mat Inst Aragon INMA, CSIC, C-Mariano Esquillor s-n, Zaragoza 50018, Spain; [Gorgojo, Patricia] Univ Zaragoza, Chem & …		Gorgojo, P (corresponding author), Univ Zaragoza, Chem & Environm Engn Dept, C-Pedro Cerbuna 12, Zaragoza 50009, Spain.	pgorgojo@unizar.es			Engineering and Physical Sciences Research Council (EPSRC) [EP/S032258/1]; Spanish Ministerio de Economia y Competitividad; European Social Fund [RYC2019-027060-I/AEI/10.13039/501100011033]	Engineering and Physical Sciences Research Council (EPSRC)(UK Research & Innovation (UKRI)Engineering & Physical Sciences Research Council (EPSRC)); Spanish Ministerio de Economia y Competitividad(Spanish Government); European Social Fund(European Social Fund (ESF))	The authors acknowledge the Engineering and Physical Sciences Research Council (EPSRC) grant EP/S032258/1 for supporting this work. Clara Skuse would like to acknowledge the EPSRC for funding this work through the NOWNANO CDT. Patricia Gorgojo is grateful to the Spanish Ministerio de Economia y Competitividad and the European Social Fund for her Ramo?n y Cajal Fellowship (RYC2019-027060-I/AEI/10.…	Abdel-Karim A, 2021, CHEM ENG J, V422, DOI 10.1016/j.cej.2021.129696; Belessiotis V, 2016, THERMAL SOLAR DESALINATION: METHODS AND SYSTEMS, P191; Bhadra M, 2016, DESALINATION, V378, P37, DOI 10.1016/j.desal.2015.09.026; Boo C, 2016, ENVIRON SCI TECHNOL, V50, P12275, DOI 10.1021/acs.est.6b03882; Burek P., 2016, WATER FUTURES SOLUTI; Chen TT, 2021, ENVIRON SCI-NANO, V8, P2883, DOI 10.1039/d1en00288…	46	0	0	1	1	ELSEVIER	AMSTERDAM	RADARWEG 29, 1043 NX AMSTERDAM, NETHERLANDS	0011-9164	1873-4464		DESALINATION	Desalination	2022-09-01	2022	537
J	Fontananova, E; Grosso, V; Sapalidis, AA; Tocci, E; Di Profio, G				Fontananova, Enrica; Grosso, Valentina; Sapalidis, Andreas A.; Tocci, Elena; Di Profio, Gianluca			Antifouling graphene oxide-polyvinylidene fluoride mixed matrix membrane for membranes distillation applications	DESALINATION AND WATER TREATMENT			English	Article						Crystallites; Fouling; Graphene oxide; Membrane distillation; Phase separation; Polyvinylidene fluoride; Zeta potential	PVDF MEMBRANES; WATER; ULTRAFILTRATION; DESALINATION	Porous hydrophobic mixed matrix membranes with antifouling properties were produced by synergic combination of graphene oxide (GO) with polyvinylidene fluoride (PVDF). The protocol developed was easily scalable and environmentally friendly. This last property was guaranteed by the use of a not-toxic solvent (dimethyl sulfoxide) to solubilize the polymer and properly disperse the GO, a green non-s…	[Fontananova, Enrica; Grosso, Valentina; Tocci, Elena; Di Profio, Gianluca] Univ Calabria, Inst Membrane Technol, Natl Res Council ITM CNR, Via P Bucci,Cubo 17-C, I-87036 Arcavacata Di Rende, CS, Italy; [Sapalidis, Andreas A.] Natl Ctr Sci Res Demokritos, Inst Nanosci & Nanotechnol, Athens 15341, Greece		Fontananova, E (corresponding author), Univ Calabria, Inst Membrane Technol, Natl Res Council ITM CNR, Via P Bucci,Cubo 17-C, I-87036 Arcavacata Di Rende, CS, Italy.	e.fontananova@itm.cnr.it	Tocci, Elena/D-6713-2011	Tocci, Elena/0000-0001-8731-2063	Italian Ministry of University and Research [10912, 3366]; Greek Secreteriat of Research and Innovation [T8EPA2-00017, IDEA-ERANETMED2-72-357]	Italian Ministry of University and Research(Ministry of Education, Universities and Research (MIUR)); Greek Secreteriat of Research and Innovation(Greek Ministry of Development-GSRT)	This work was supported by the Italian Ministry of University and Research (prot. MIUR n. 10912, 06/06/2016; concession grant decree n. 3366, 12/18/2018) and the Greek Secreteriat of Research and Innovation project number. T8EPA2-00017 within the project "Development of a solar powered, zero liquid discharge Integrated desalination membrane system to address the needs for water of the Mediterrane…	Abraham J, 2017, NAT NANOTECHNOL, V12, P546, DOI [10.1038/NNANO.2017.21, 10.1038/nnano.2017.21]; [Anonymous], 2014, NANOTECHNOLOGY APPL; Baglieri A, 2014, CHEM BIOL TECHNOL AG, V1, DOI 10.1186/s40538-014-0009-x; de la Rubia A, 2006, SEP PURIF TECHNOL, V52, P325, DOI 10.1016/j.seppur.2006.05.007; Dehwah AHA, 2015, DESALIN WATER TREAT, V55, P2594, DOI 10.1080/19443994.2014.940639; Dervin S, 2016, N…	28	0	0	4	4	DESALINATION PUBL	HOPKINTON	36 WALCOTT VALLEY DRIVE,, HOPKINTON, MA 01748 USA	1944-3994	1944-3986		DESALIN WATER TREAT	Desalin. Water Treat.	APR	2022	255
J	Mishra, S; Sharma, J; Rathod, NH; Kulshrestha, V				Mishra, Sarthak; Sharma, Jeet; Rathod, Nehal H.; Kulshrestha, Vaibhav			Solution-Phase Intercalation of 2D Hybrid SGO in Sulfonated Poly(2,6-dimethyl-1,4-phenylene oxide): Improved Electrochemical Properties and Electrodialytic Desalination Performance	ACS APPLIED ENERGY MATERIALS			English	Article						cation-exchange membrane; solution phase intercalation; graphene oxide; salt removal; electromembrane processes; nanocomposite	CATION-EXCHANGE MEMBRANE; POLYMER ELECTROLYTE MEMBRANES; GRAPHENE OXIDE; WATER DESALINATION; COMPOSITE MEMBRANE; PROTON CONDUCTIVITY; SILICA; STABILITY; FILM	This work investigates a strategy to overcome conventional trade-offs of long-range ionic conductivity in pristine sulfonated poly(2,6-dimethyl-1,4-phenylene oxide) (SPPO-S) via solution-phase intercalation of synthesized hybrid sulfonated graphene oxide (hSGO) in an SPPO-S matrix. The hSGO nanocomposite was prepared via covalent functionalization of GO through facile silyl-oxy bond formation usi…	[Mishra, Sarthak; Sharma, Jeet; Rathod, Nehal H.; Kulshrestha, Vaibhav] CSIR, Cent Salt & Marine Chem Res Inst, GB Marg, Bhavnagar 364002, Gujarat, India; [Mishra, Sarthak; Sharma, Jeet; Rathod, Nehal H.; Kulshrestha, Vaibhav] Acad Sci & Innovat Res AcSIR, Ghaziabad 201002, Uttar Pradesh, India		Kulshrestha, V (corresponding author), CSIR, Cent Salt & Marine Chem Res Inst, GB Marg, Bhavnagar 364002, Gujarat, India.; Kulshrestha, V (corresponding author), Acad Sci & Innovat Res AcSIR, Ghaziabad 201002, Uttar Pradesh, India.	vaibhavk@csmcri.res.in			UGC-DAE CSR, Indore; CSIR, New Delhi	UGC-DAE CSR, Indore; CSIR, New Delhi(Council of Scientific & Industrial Research (CSIR) - India)	This manuscript was through CSIR-CSMCRI communication no: 67/2022. The authors acknowledge sincere gratitude and thanks to UGC-DAE CSR, Indore and CSIR, New Delhi for research grants to carried out the work. AESD and CIF of CSIR-CSMCRI, Bhavnagar, is acknowledged for providing analytical instrumental facilities.	Afsar NU, 2019, DESALINATION, V472, DOI 10.1016/j.desal.2019.114145; Akbari M., 2019, INT J NANOSCI NANOTE, V15, P1; Alabi A, 2020, ENVIRON SCI-NANO, V7, P3108, DOI 10.1039/d0en00496k; [Anonymous], 2021, UN WORLD WAT DEV REP; Bashouti MY, 2009, PHYS CHEM CHEM PHYS, V11, P3845, DOI 10.1039/b820559k; Baskoro F, 2018, J MEMBRANE SCI, V554, P253, DOI 10.1016/j.memsci.2018.03.006; Bhadja V, 2015, RSC …	55	0	0	2	2	AMER CHEMICAL SOC	WASHINGTON	1155 16TH ST, NW, WASHINGTON, DC 20036 USA	2574-0962			ACS APPL ENERG MATER	ACS Appl. Energ. Mater.	2022-04-25	2022	5	4
J	Shabani, Z; Mohammadi, T; Kasiri, N; Sahebi, S				Shabani, Zahra; Mohammadi, Toraj; Kasiri, Norollah; Sahebi, Soleyman			Development of high-performance thin-film composite FO membrane by tailoring co-deposition of dopamine and m-phenylenediamine for the Caspian seawater desalination	DESALINATION			English	Article						Forward osmosis (FO); Polyvinyl chloride (PVC); Thin-film composite (TFC); Desalination; Polydopamine (PDA)	OSMOSIS MEMBRANE; GRAPHENE OXIDE; NANOCOMPOSITE MEMBRANES; ENHANCED PERFORMANCE; POLYAMIDE MEMBRANES; SURFACE-CHEMISTRY; WATER TRANSPORT; FLUX; NANOPARTICLES; SUBSTRATE	Rational manipulation of the thin film composite (TFC) membranes properties and their surface structures are important to optimize forward osmosis (FO) performance. In this study, a facile approach is proposed for fabricating a hydrophilic and high-flux TFC membrane. Through this strategy, dopamine (DA) was mixed into m- phenylenediamine (MPD) as an aqueous solution followed by interfacial polyme…	[Shabani, Zahra; Mohammadi, Toraj; Kasiri, Norollah; Sahebi, Soleyman] Iran Univ Sci & Technol IUST, Sch Chem Petr & Gas Engn, Ctr Excellence Membrane Sci & Technol, Tehran, Iran; [Shabani, Zahra; Mohammadi, Toraj; Sahebi, Soleyman] Iran Univ Sci & Technol IUST, Sch Chem Petr & Gas Engn, Res & Technol Ctr Membrane Separat Proc, Tehran, Iran; [Shabani, Zahra; Kasiri, Norollah] Iran Univ Sci & Tech…		Mohammadi, T (corresponding author), Iran Univ Sci & Technol IUST, Sch Chem Petr & Gas Engn, Ctr Excellence Membrane Sci & Technol, Tehran, Iran.	torajmohammadi@iust.ac.ir			Iran National Science Foundation (INSF) [98010526]	Iran National Science Foundation (INSF)(Iran National Science Foundation (INSF))	The authors would like to acknowledge financial support by Iran National Science Foundation (INSF) (Grant No. 98010526) .	Akin O, 2011, DESALINATION, V278, P387, DOI 10.1016/j.desal.2011.05.053; Amini M, 2013, J MEMBRANE SCI, V435, P233, DOI 10.1016/j.memsci.2013.01.041; Arena JT, 2014, DESALINATION, V343, P8, DOI 10.1016/j.desal.2014.01.009; Arjmandi M, 2019, J MEMBRANE SCI, V579, P253, DOI 10.1016/j.memsci.2019.02.020; Bagherzadeh M, 2021, DESALINATION, V515, DOI 10.1016/j.desal.2021.115181; Baniasadi J., J CHEM T…	61	2	2	8	8	ELSEVIER	AMSTERDAM	RADARWEG 29, 1043 NX AMSTERDAM, NETHERLANDS	0011-9164	1873-4464		DESALINATION	Desalination	2022-04-01	2022	527
J	Zhang, W; Li, N; Zhang, X				Zhang, Wen; Li, Na; Zhang, Xuan			Surface-engineered sulfonation of ion-selective nanofiltration membrane with robust scaling resistance for seawater desalination	JOURNAL OF MEMBRANE SCIENCE			English	Article						Gypsum scaling; NF pretreatment; Ion -ion selectivity; Carboxyl group density; Surface grafting	REVERSE-OSMOSIS MEMBRANES; HIGH WATER RECOVERY; GYPSUM SCALE; POLYAMIDE MEMBRANE; GRAPHENE OXIDE; ANTISCALANTS; PRETREATMENT; ENHANCEMENT; PREVENTION; PRESSURE	Inorganic fouling is one of the most critical issues in the seawater desalination process; it significantly deteriorates the desalination performance of the current seawater reverse osmosis (SWRO) membranes. Conventional nanofiltration (NF) membranes, which act as the pretreatment medium, are unable to effectively fractionate the scaling ions, Ca2+ and SO42-, resulting in fouling transfer from SW…	[Zhang, Xuan] Nanjing Univ Sci & Technol, Lab New Membrane Mat, Minist Ind & Informat Technol, Nanjing 210094, Peoples R China; Nanjing Univ Sci & Technol, Sch Environm & Biol Engn, Nanjing 210094, Peoples R China		Zhang, X (corresponding author), Nanjing Univ Sci & Technol, Lab New Membrane Mat, Minist Ind & Informat Technol, Nanjing 210094, Peoples R China.	xuanzhang@njust.edu.cn	Zhang, Xuan/Q-7942-2016	Zhang, Xuan/0000-0001-8149-4580	National Natural Science Foundation of China [22178178, 21774058]; Fundamental Research Funds for the Central Universities [NUST 30920021119]	National Natural Science Foundation of China(National Natural Science Foundation of China (NSFC)); Fundamental Research Funds for the Central Universities(Fundamental Research Funds for the Central Universities)	This work was supported by the National Natural Science Foundation of China (22178178, 21774058) and the Fundamental Research Funds for the Central Universities (NUST 30920021119).	Ahunbay MG, 2019, DESALINATION, V465, P58, DOI 10.1016/j.desal.2019.04.023; Ahunbay MG, 2018, DESALINATION, V429, P1, DOI 10.1016/j.desal.2017.11.042; [Anonymous], 2017, DOW WATER PROCESS SO; Asadollahi M, 2017, DESALINATION, V420, P330, DOI 10.1016/j.desal.2017.05.027; Ayyaru S, 2017, J MEMBRANE SCI, V525, P210, DOI 10.1016/j.memsci.2016.10.048; Badruzzaman M, 2019, DESALINATION, V449, P78, DOI …	54	1	1	8	8	ELSEVIER	AMSTERDAM	RADARWEG 29, 1043 NX AMSTERDAM, NETHERLANDS	0376-7388	1873-3123		J MEMBRANE SCI	J. Membr. Sci.	2022-02-15	2022	644
J	Lee, JH; Yun, ET; Ham, SY; Kim, HS; Sun, PF; Park, HD				Lee, Jeong Hoon; Yun, Eun-Tae; Ham, So-Young; Kim, Han-Shin; Sun, Peng-Fei; Park, Hee-Deung			Electrically conductive carbon nanotube/graphene composite membrane for self-cleaning of biofouling via bubble generation	DESALINATION			English	Article						Electrically conductive membrane; Self-cleaning; Carbon nanotube; Graphene; Biofouling	EXTRACELLULAR POLYMERIC SUBSTANCES; REVERSE-OSMOSIS MEMBRANES; FOULING CHARACTERISTICS; MECHANICAL-PROPERTIES; NANOTUBE; DESALINATION; TECHNOLOGY; MINIREVIEW; SURFACES; BACTERIA	Biofouling is a major operational problem in membrane-based filtration processes, owing to the formation of intractable biofilms. Recently, electrically conductive membranes have attracted significant interest for fouling mitigation by membrane self-cleaning. However, water flux has not been completely recovered by electro-chemical self-cleaning using bubble generation on the cathodic membrane su…	[Lee, Jeong Hoon; Yun, Eun-Tae] SK Ecoplant, Water Cycle Tech Team, Eco Lab Ctr, 19 Yulgok Ro 2 Gil, Seoul, South Korea; [Yun, Eun-Tae] Yale Univ, Chem & Environm Engn, New Haven, CT 06520 USA; [Ham, So-Young; Sun, Peng-Fei; Park, Hee-Deung] Korea Univ, Sch Civil Environm & Architectural Engn, 5-1 Anam Dong, Seoul 136713, South Korea; [Kim, Han-Shin] Jeonbuk Natl Univ, Dept Biotechnol, 79 Gobong …		Park, HD (corresponding author), Korea Univ, Sch Civil Environm & Architectural Engn, 145 Anam Ro, Seoul 02841, South Korea.	heedeung@korea.ac.kr			Basic Science Research Program through the National Research Foundation of Korea (NRF) - Ministry of Education [2020R1A6A1A03045059]	Basic Science Research Program through the National Research Foundation of Korea (NRF) - Ministry of Education(National Research Foundation of Korea)	Acknowledgements This study was supported by Basic Science Research Program through the National Research Foundation of Korea (NRF) funded by the Ministry of Education (2020R1A6A1A03045059) .	Abid HS, 2017, DESALINATION, V416, P16, DOI 10.1016/j.desal.2017.04.018; Al-Jumaili A, 2017, MATERIALS, V10, DOI 10.3390/ma10091066; Amy G, 2017, DESALINATION, V401, P16, DOI 10.1016/j.desal.2016.10.002; Ando Y, 2004, MATER TODAY, V7, P22, DOI 10.1016/S1369-7021(04)00446-8; Anis SF, 2021, CHEM ENG J, V415, DOI 10.1016/j.cej.2020.128395; Anju VT, 2018, PHOTODIAGN PHOTODYN, V24, P300, DOI 10.1016/j…	84	0	0	7	7	ELSEVIER	AMSTERDAM	RADARWEG 29a, 1043 NX AMSTERDAM, NETHERLANDS	0011-9164	1873-4464		DESALINATION	Desalination	2022-08-01	2022	535
J	Asghar, F; Shakoor, B; Fatima, S; Munir, S; Razzaq, H; Naheed, S; Butler, IS				Asghar, Faiza; Shakoor, Bushra; Fatima, Saira; Munir, Shamsa; Razzaq, Humaira; Naheed, Shazia; Butler, Ian S.			Fabrication and prospective applications of graphene oxide-modified nanocomposites for wastewater remediation	RSC ADVANCES			English	Review							MEMBRANE GAS SEPARATION; WALLED CARBON NANOTUBES; GRAPHITE OXIDE; SEAWATER DESALINATION; AQUEOUS-SOLUTION; PERFORMANCE; ADSORPTION; REMOVAL; PERMEATION; TRANSPORT	Water bodies have become polluted with heavy metals and hazardous contaminants as a result of fast development. Many strategies have been devised by researchers in order to remove hazardous contaminants from the aquatic environment. Utilizing graphene oxide-based composite materials as efficient adsorbents for waste water treatment, desalination, separation, and purification is gaining attraction…	[Asghar, Faiza; Shakoor, Bushra; Razzaq, Humaira; Naheed, Shazia] Univ Wah, Dept Chem, Quaid Ave, Wah 47040, Pakistan; [Fatima, Saira] Quaid I Azam Univ, Dept Chem, Islamabad, Pakistan; [Munir, Shamsa] Natl Univ Technol, Sch Appl Sci & Humanities, NUTECH, Islamabad 44000, Pakistan; [Butler, Ian S.] McGill Univ, Dept Chem, Montreal, PQ H3A 2K6, Canada		Asghar, F (corresponding author), Univ Wah, Dept Chem, Quaid Ave, Wah 47040, Pakistan.	dr.faiza.asghar@uow.edu.pk			Higher Education Commission (HEC) of Pakistan	Higher Education Commission (HEC) of Pakistan(Higher Education Commission of Pakistan)	Dr Faiza Asghar is working as an Assistant Professor in University of Wah, Pakistan. Her research work focusses on the areas of unmet clinical needs i.e. cancer, diabetes, and antimicrobial infections and she is also working on wastewater remediation. As a dedicated researcher having an excellent academic pro.le she obtained her PhD degree availing fully funded scholarship from the Higher Educati…	Aba NFD, 2015, J MEMBRANE SCI, V484, P87, DOI 10.1016/j.memsci.2015.03.001; Abdi G, 2018, J MEMBRANE SCI, V552, P326, DOI 10.1016/j.memsci.2018.02.018; Ahmad SZ, 2020, CHEMOSPHERE, V248, DOI 10.1016/j.chemosphere.2020.126008; Akhavan O, 2010, ACS NANO, V4, P5731, DOI 10.1021/nn101390x; Alayemieka E, 2012, DESALIN WATER TREAT, V45, P84, DOI 10.1080/19443994.2012.692013; Aminuzzaman M, 2018, B MATE…	126	0	0	18	18	ROYAL SOC CHEMISTRY	CAMBRIDGE	THOMAS GRAHAM HOUSE, SCIENCE PARK, MILTON RD, CAMBRIDGE CB4 0WF, CAMBS, ENGLAND		2046-2069		RSC ADV	RSC Adv.	2022-04-13	2022	12	19
J	Ibrahim, Q; Akbarzadeh, R; Gharbia, S				Ibrahim, Qusai; Akbarzadeh, Rokhsareh; Gharbia, Salem			The electronic properties and water desalination performance of a photocatalytic TiO2/MoS2 nanocomposites bilayer membrane: a molecular dynamic simulation	JOURNAL OF MOLECULAR MODELING			English	Article						MoS2; TiO2; Membrane; Molecular dynamics; Simulation; Desalination	GRAPHENE MEMBRANES; MOS2; RUTILE; NANOSTRUCTURES; BROOKITE; DENSITY; ANATASE	Due to the rapid depletion of water resources, more interest is paid for the efficient desalination process in recent years. MoS2 membrane aroused attention due to its high mechanical stability and electronic properties, which can sustain extra-large strains. In this study, the electronic properties and water desalination performance of TiO2/MoS2 -hexagonal, and TiO2/MoS2-rhombohedral nanocomposi…	[Ibrahim, Qusai] Inst Technol Sligo, Sch Engn & Design, Sligo F91 YW50, Ireland; [Akbarzadeh, Rokhsareh] Univ Johannesburg, Fac Sci, Dept Chem Sci, Energy Sensors & Multifunct Nanomat Res Grp, ZA-2028 Doornfontein, South Africa; [Gharbia, Salem] Inst Technol, Sch Engn & Design, Dept Civil Engn & Construct, Sligo F91 YW50, Ireland		Gharbia, S (corresponding author), Inst Technol, Sch Engn & Design, Dept Civil Engn & Construct, Sligo F91 YW50, Ireland.	gharbia.salem@itsligo.ie						Abbasi A, 2019, APPL SURF SCI, V469, P781, DOI 10.1016/j.apsusc.2018.11.039; Abbasi A, 2018, SURF REV LETT, V25, DOI 10.1142/S0218625X18500385; Abbasi A, 2017, J SULFUR CHEM, V38, P52, DOI 10.1080/17415993.2016.1229782; Adamo C, 2000, J CHEM PHYS, V112, P2643, DOI 10.1063/1.480838; Allen NS, 2018, POLYM DEGRAD STABIL, V150, P31, DOI 10.1016/j.polymdegradstab.2018.02.008; Babu SG, 2019, ULTRASON S…	45	1	1	18	18	SPRINGER	NEW YORK	ONE NEW YORK PLAZA, SUITE 4600, NEW YORK, NY, UNITED STATES	1610-2940	0948-5023		J MOL MODEL	J. Mol. Model.	MAR	2022	28	3
J	Asif, MB; Iftekhar, S; Maqbool, T; Pramanik, BK; Tabraiz, S; Sillanpaa, M; Zhang, ZH				Asif, Muhammad Bilal; Iftekhar, Sidra; Maqbool, Tahir; Pramanik, Biplob Kumar; Tabraiz, Shamas; Sillanpaa, Mika; Zhang, Zhenghua			Two-dimensional nanoporous and lamellar membranes for water purification: Reality or a myth?	CHEMICAL ENGINEERING JOURNAL			English	Review						2D materials; Membranes; Water purification; Membrane functionalization; Separation mechanisms	GRAPHENE OXIDE MEMBRANES; HEXAGONAL BORON-NITRIDE; SINGLE-LAYER; NANOFILTRATION MEMBRANE; SURFACE FUNCTIONALIZATION; ELASTIC PROPERTIES; ORGANIC SOLUTES; MOS2 MEMBRANES; SEPARATION; DESALINATION	Wastewater contains only ~ 1% impurities that are required to be separated precisely for water recycling and reuse applications, particularly in water scare regions. Membrane-based separation has been recognised as an environmentally-friendly and energy-efficient process for effective pollutant removal and clean water produc-tion. To further improve the selectivity and water flux of membranes, tw…	[Asif, Muhammad Bilal; Maqbool, Tahir; Zhang, Zhenghua] Tsinghua Univ, Tsinghua Shenzhen Int Grad Sch, Inst Environm Engn & Nanotechnol, Shenzhen 518055, Guangdong, Peoples R China; [Asif, Muhammad Bilal; Maqbool, Tahir; Zhang, Zhenghua] Tsinghua Univ, Tsinghua Shenzhen Int Grad Sch, Guangdong Prov Engn Res Ctr Urban Water Recycling, Shenzhen 518055, Guangdong, Peoples R China; [Asif, Muhammad Bi…		Zhang, ZH (corresponding author), Tsinghua Univ, Tsinghua Shenzhen Int Grad Sch, Inst Environm Engn & Nanotechnol, Shenzhen 518055, Guangdong, Peoples R China.	zhenghua.zhang@sz.tsinghua.edu.cn	Maqbool, Tahir/H-5676-2016	Maqbool, Tahir/0000-0001-8201-9925; Tabraiz, Shamas/0000-0003-3874-4171	China Postdoctoral Science Foundation [2021M691773]; National Natural Science Foundation of China [52170041]; Tsinghua-SIGS [QD2020002N]; Committee of Science and Technology Innovation of Shenzhen [JCYJ20190813163401660]	China Postdoctoral Science Foundation(China Postdoctoral Science Foundation); National Natural Science Foundation of China(National Natural Science Foundation of China (NSFC)); Tsinghua-SIGS; Committee of Science and Technology Innovation of Shenzhen	This research is carried out under the projects funded by China Postdoctoral Science Foundation (2021M691773) , National Natural Science Foundation of China (52170041) , Tsinghua-SIGS Start-up Funding (QD2020002N) , and the Committee of Science and Technology Innovation of Shenzhen (JCYJ20190813163401660) .	Abulizi A, 2014, ULTRASON SONOCHEM, V21, P1174, DOI 10.1016/j.ultsonch.2013.10.019; Al-Hamadani YAJ, 2020, CHEMOSPHERE, V254, DOI 10.1016/j.chemosphere.2020.126821; Alkhouzaam A, 2021, CHEMOSPHERE, V274, DOI 10.1016/j.chemosphere.2021.129853; Asif MB, 2019, ENVIRON SCI POLLUT R, V26, P34085, DOI 10.1007/s11356-018-3256-8; Asif MB, 2021, DESALINATION, V516, DOI 10.1016/j.desal.2021.115225; Asif MB…	172	2	2	49	49	ELSEVIER SCIENCE SA	LAUSANNE	PO BOX 564, 1001 LAUSANNE, SWITZERLAND	1385-8947	1873-3212		CHEM ENG J	Chem. Eng. J.	2022-03-15	2022	432
J	Gao, HQ; Xu, QH; Wang, J; Ning, C; Liu, YZ; Xie, YN; Lu, RF				Gao, Haiqi; Xu, Qinghao; Wang, Jing; Ning, Cai; Liu, Yuzhen; Xie, Yannan; Lu, Ruifeng			Beyond the Pore Size Limitation of a Nanoporous Graphene Monolayer Membrane for Water Desalination Assisted by an External Electric Field	JOURNAL OF PHYSICAL CHEMISTRY LETTERS			English	Article							CAPACITIVE DEIONIZATION; TRANSPORT; DYNAMICS; NANOTUBE; IONS	One efficient strategy for addressing the global water shortage is advanced membrane separation, which depends on the precise pore size being close to the hydrated ion size and other surface properties like charge and polarity. However, it is very difficult to fabricate uniform pores with diameters of <1 nm on monolayer membranes. By applying an electric field (bias voltage) perpendicular to the …	[Gao, Haiqi; Xu, Qinghao; Xie, Yannan; Lu, Ruifeng] Nanjing Univ Posts & Telecommun, State Key Lab Organ Elect & Informat Displays, Nanjing 210023, Peoples R China; [Gao, Haiqi; Xu, Qinghao; Xie, Yannan; Lu, Ruifeng] Nanjing Univ Posts & Telecommun, Inst Adv Mat IAM, Nanjing 210023, Peoples R China; [Wang, Jing; Liu, Yuzhen; Lu, Ruifeng] Nanjing Univ Sci & Technol, Inst Ultrafast Opt Phys, MIIT K…		Xie, YN; Lu, RF (corresponding author), Nanjing Univ Posts & Telecommun, State Key Lab Organ Elect & Informat Displays, Nanjing 210023, Peoples R China.; Xie, YN; Lu, RF (corresponding author), Nanjing Univ Posts & Telecommun, Inst Adv Mat IAM, Nanjing 210023, Peoples R China.; Lu, RF (corresponding author), Nanjing Univ Sci & Technol, Inst Ultrafast Opt Phys, MIIT Key Lab Semicond Microstruct & …	iamynxie@njust.edu.cn; rflu@njust.edu.cn	Xie, Yannan/AFM-7666-2022; Xie, Yannan/E-8168-2013	Xie, Yannan/0000-0002-6889-4288	National Natural Science Foundation of China [51872142, 61974071, 61601394]; Natural Science Foundation of Jiangsu Province [BK20170032]; Jiangsu Shuangchuang Talent Program; Jiangsu Planned Projects for Postdoctoral Research Funds [2021K268B]; Priority Academic Program Development of Jiangsu Higher Education Institutions (PAPD) [YX030003]; Science and Technology Innovation Project for Overseas S…	National Natural Science Foundation of China(National Natural Science Foundation of China (NSFC)); Natural Science Foundation of Jiangsu Province(Natural Science Foundation of Jiangsu Province); Jiangsu Shuangchuang Talent Program; Jiangsu Planned Projects for Postdoctoral Research Funds; Priority Academic Program Development of Jiangsu Higher Education Institutions (PAPD); Science and Technology…	This work was supported by the National Natural Science Foundation of China (51872142, 61974071, and 61601394), the Natural Science Foundation of Jiangsu Province (BK20170032), the Jiangsu Shuangchuang Talent Program, the Jiangsu Planned Projects for Postdoctoral Research Funds (2021K268B), the Priority Academic Program Development of Jiangsu Higher Education Institutions (PAPD, YX030003), the Sc…	Abraham J, 2017, NAT NANOTECHNOL, V12, P546, DOI [10.1038/NNANO.2017.21, 10.1038/nnano.2017.21]; Abraham Mark James, 2015, SoftwareX, V1-2, P19, DOI 10.1016/j.softx.2015.06.001; Bocquet L, 2020, NAT MATER, V19, P254, DOI 10.1038/s41563-020-0625-8; Chen L, 2017, NATURE, V550, P415, DOI 10.1038/nature24044; Chen Q, 2015, J MEMBRANE SCI, V496, P108, DOI 10.1016/j.memsci.2015.08.052; Cohen-Tanugi D, …	54	2	2	32	33	AMER CHEMICAL SOC	WASHINGTON	1155 16TH ST, NW, WASHINGTON, DC 20036 USA	1948-7185			J PHYS CHEM LETT	J. Phys. Chem. Lett.	2022-01-13	2022	13	1
J	Yue, XY; Li, YY; Zhang, QW; Liao, G; Zheng, SQ; Yi, HB				Yue, Xing-Yi; Li, Ying-Ying; Zhang, Qing-Wen; Liao, Gang; Zheng, Shi-Qi; Yi, Hai-Bo			Electric field tunable Li+ selectivity by eliminating coulomb blockage effect of phosphonic acid-modified graphene nanopores: A molecular simulation study	JOURNAL OF MOLECULAR LIQUIDS			English	Article						Mg2+/Li+ separation; Graphene nanopore; External field; Coulomb blockage; Molecular dynamics simulation	WATER DESALINATION; ION SELECTIVITY; DYNAMICS SIMULATIONS; MG2+/LI+ SEPARATION; SALT REJECTION; TRANSPORT; MEMBRANES; DEHYDRATION; NA+; MECHANISMS	The selective Mg2+/Li+ separation of phosphonic acid-modified graphene nanopores was investigated by molecular dynamics simulations. The results show that the dehydration of ions and the interaction of ions with functional groups are two main factors for the Li+ preference of a graphene nanopore under an electric field of a given intensity. As the pore size and the driving force of ion transporta…	[Yue, Xing-Yi; Li, Ying-Ying; Zhang, Qing-Wen; Liao, Gang; Zheng, Shi-Qi; Yi, Hai-Bo] Hunan Univ, Coll Chem & Chem Engn, State Key Lab Chemo Biosensing & Chemometr, Changsha 410082, Peoples R China		Yi, HB (corresponding author), Hunan Univ, Coll Chem & Chem Engn, State Key Lab Chemo Biosensing & Chemometr, Changsha 410082, Peoples R China.	hbyi@hnu.edu.cn		Yi, Hai-Bo/0000-0003-4731-2469	National Natural Science Foundation of China [U1507101]	National Natural Science Foundation of China(National Natural Science Foundation of China (NSFC))	This work was funded by the National Natural Science Foundation of China under Contract Number U1507101. All computation was performed on supercomputers of the National Supercomputer Centers in Changsha.	Ahmadi H, 2021, ADV MATER TECHNOL-US, V6, DOI 10.1002/admt.202000665; Anand A, 2018, DESALINATION, V429, P119, DOI 10.1016/j.desal.2017.12.012; Ang EYM, 2020, J MEMBRANE SCI, V598, DOI 10.1016/j.memsci.2019.117785; Bellunato A, 2016, CHEMPHYSCHEM, V17, P785, DOI 10.1002/cphc.201500926; Cohen-Tanugi D, 2012, NANO LETT, V12, P3602, DOI 10.1021/nl3012853; Corry B, 2017, MRS BULL, V42, P306, DOI 10.1…	63	0	0	18	31	ELSEVIER	AMSTERDAM	RADARWEG 29, 1043 NX AMSTERDAM, NETHERLANDS	0167-7322	1873-3166		J MOL LIQ	J. Mol. Liq.	2022-01-01	2022	345
J	Naskar, S; Sahoo, AK; Moid, M; Maiti, PK				Naskar, Supriyo; Sahoo, Anil Kumar; Moid, Mohd; Maiti, Prabal K.			Ultra-high permeable phenine nanotube membranes for water desalination	PHYSICAL CHEMISTRY CHEMICAL PHYSICS			English	Article							MOLECULAR-DYNAMICS SIMULATIONS; TUNABLE ION SELECTIVITY; NANOPOROUS GRAPHENE; TRANSPORT; ENERGY; TECHNOLOGY; SYSTEM; AMBER; WELL	Nanopore desalination technology hinges on high water-permeable membranes which, at the same time, block ions efficiently. In this study, we consider a recently synthesized [Science363, 151-155 (2019)] phenine nanotube (PNT) for water desalination applications. Using both equilibrium and non-equilibrium molecular dynamics simulations, we show that the PNT membrane completely rejects salts, but pe…	[Naskar, Supriyo; Sahoo, Anil Kumar; Moid, Mohd; Maiti, Prabal K.] Indian Inst Sci, Ctr Condensed Matter Theory, Dept Phys, Bangalore 560012, Karnataka, India; [Sahoo, Anil Kumar] Max Planck Inst Colloids & Interfaces, Muhlenberg 1, D-14476 Potsdam, Germany; [Sahoo, Anil Kumar] Free Univ Berlin, Fachbereich Phys, Amimallee 14, D-14195 Berlin, Germany		Maiti, PK (corresponding author), Indian Inst Sci, Ctr Condensed Matter Theory, Dept Phys, Bangalore 560012, Karnataka, India.	maiti@iisc.ac.in		Naskar, Supriyo/0000-0002-3690-6483; Moid, Mohd/0000-0002-4563-6833; Maiti, Prabal K/0000-0002-9956-1136	CSIR, India; IISc	CSIR, India(Council of Scientific & Industrial Research (CSIR) - India); IISc	We thank computational support through TUE-CMS, IISc. S. N. and M. M. acknowledge SRF fellowship from CSIR, India. S. N., M. M. and A. K. S. acknowledges IISc for the institute RA fellowship. We thank Prof. Manish Kumar for useful comments and suggestions on the manuscript.	Ahn CH, 2012, J IND ENG CHEM, V18, P1551, DOI 10.1016/j.jiec.2012.04.005; Aksimentiev A, 2005, BIOPHYS J, V88, P3745, DOI 10.1529/biophysj.104.058727; Babicheva RI, 2020, MATER SCI ENG B-ADV, V259, DOI 10.1016/j.mseb.2020.114569; BAYLY CI, 1993, J PHYS CHEM-US, V97, P10269, DOI 10.1021/j100142a004; BERENDSEN HJC, 1984, J CHEM PHYS, V81, P3684, DOI 10.1063/1.448118; Bonthuis DJ, 2011, J PHYS-CONDE…	68	0	0	10	10	ROYAL SOC CHEMISTRY	CAMBRIDGE	THOMAS GRAHAM HOUSE, SCIENCE PARK, MILTON RD, CAMBRIDGE CB4 0WF, CAMBS, ENGLAND	1463-9076	1463-9084		PHYS CHEM CHEM PHYS	Phys. Chem. Chem. Phys.	2022-05-11	2022	24	18
J	Yan, XJ; Cheng, SR; Ma, C; Li, JY; Wang, GD; Yang, CY				Yan, Xiaoju; Cheng, Shirong; Ma, Cong; Li, Junyu; Wang, Guodong; Yang, Chengyu			D-spacing controllable GO membrane intercalated by sodium tetraborate pentahydrate for dye contamination wastewater treatment	JOURNAL OF HAZARDOUS MATERIALS			English	Article						Graphene oxide; Sodium tetraborate pentahydrate; Intercalation; Nanofiltration membrane; Dye rejection	GRAPHENE OXIDE MEMBRANES; PES NANOFILTRATION MEMBRANE; CROSS-LINKING; ULTRAFILTRATION MEMBRANE; DESALINATION PERFORMANCE; NANOTUBES MEMBRANES; BARRIER PROPERTIES; BORATE; NANOCOMPOSITE; SEPARATION	Sodium tetraborate pentahydrate (STB) was intercalated into graphene oxide (GO) nanosheets to form a nano composite (STB@GO). Subsequently, it was self-assembled on a substrate membrane to prepare STB@GO nanofiltration membrane. The properties of the STB@GO powder samples and the nanofiltration membrane were studied using scanning electron microscopy (SEM), Fourier transform infrared spectroscopy…	[Yan, Xiaoju; Cheng, Shirong; Li, Junyu; Wang, Guodong; Yang, Chengyu] Hohai Univ, Coll Hydrol & Water Resources, Nanjing 210098, Peoples R China; [Ma, Cong] Tiangong Univ, Sch Environm Sci & Engn, State Key Lab Separat Membranes & Membrane Proc, Tianjin 300387, Peoples R China; [Ma, Cong] Tianjin Haiyuanhui Technol Co Ltd, Tianjin 300457, Peoples R China		Ma, C (corresponding author), Tiangong Univ, Sch Environm Sci & Engn, State Key Lab Separat Membranes & Membrane Proc, Tianjin 300387, Peoples R China.	macong_0805@126.com			Fundamental Research Funds for the Central Universities [B210202007]; National Science Foundation of China [51508383]; Natural Science Foundation of Tianjin Province [18JCQNJC09000]; Science and Technology Development Fund of Tianjin Education Commission for Higher Education [2019KJ009]	Fundamental Research Funds for the Central Universities(Fundamental Research Funds for the Central Universities); National Science Foundation of China(National Natural Science Foundation of China (NSFC)); Natural Science Foundation of Tianjin Province(Natural Science Foundation of Tianjin); Science and Technology Development Fund of Tianjin Education Commission for Higher Education	The present work was funded by the Fundamental Research Funds for the Central Universities (B210202007), the National Science Foundation of China (51508383), the Natural Science Foundation of Tianjin Province (18JCQNJC09000), and the Science and Technology Development Fund of Tianjin Education Commission for Higher Education (2019KJ009).	Abdelhamid HN, 2021, BIOINTERFACE RES APP, V11, P14726, DOI 10.33263/BRIAC116.1472614735; Abdellah AR, 2020, J ENVIRON CHEM ENG, V8, DOI 10.1016/j.jece.2020.104054; Akbari A, 2016, NAT COMMUN, V7, DOI 10.1038/ncomms10891; Al-Degs YS, 2008, DYES PIGMENTS, V77, P16, DOI 10.1016/j.dyepig.2007.03.001; Amiri S, 2020, SEP PURIF TECHNOL, V250, DOI 10.1016/j.seppur.2020.117216; An Z, 2011, ADV MATER, V23…	86	7	7	48	80	ELSEVIER	AMSTERDAM	RADARWEG 29, 1043 NX AMSTERDAM, NETHERLANDS	0304-3894	1873-3336		J HAZARD MATER	J. Hazard. Mater.	2022-01-15	2022	422
J	Ai, S; Ma, M; Chen, YZ; Gao, XH; Liu, G				Ai, Sen; Ma, Meng; Chen, Yong-Zhi; Gao, Xiang-Hu; Liu, Gang			Metal-ceramic carbide integrated solar-driven evaporation device based on ZrC nanoparticles for water evaporation and desalination	CHEMICAL ENGINEERING JOURNAL			English	Article						Localized surface plasmon resonance; ZrC nanoparticles; Solar-driven interfacial evaporation; Desalination; Evaporation rate	STEAM-GENERATION; PHOTOTHERMAL CONVERSION; PLASMONIC MATERIALS; EFFICIENT; GRAPHENE; MEMBRANE; GOLD; FOAM	Due to the superior characteristics of strong localized surface plasmon resonance, low-cost consumption, and substantial chemical and thermal stability, conductive metal-ceramic nitrides, such as TiN, ZrN and HfN, are considered promising photothermal materials for solar-driven water evaporation and desalination. Transition metal carbides have also been proposed as promising solar absorbers, maki…	[Ai, Sen; Chen, Yong-Zhi] Lanzhou Jiaotong Univ, Sch Environm & Municipal Engn, Key Lab Yellow River Water Environm Gansu Prov, Lanzhou 730070, Peoples R China; [Ma, Meng; Gao, Xiang-Hu; Liu, Gang] Chinese Acad Sci, Res & Dev Ctr Ecochem & Ecomat, Lanzhou Inst Chem Phys, Lanzhou 730000, Peoples R China; [Ma, Meng] Safety Prod Technol Serv Ctr Gansu Prov, Lanzhou 730070, Peoples R China		Chen, YZ (corresponding author), Lanzhou Jiaotong Univ, Sch Environm & Municipal Engn, Key Lab Yellow River Water Environm Gansu Prov, Lanzhou 730070, Peoples R China.; Gao, XH (corresponding author), Chinese Acad Sci, Res & Dev Ctr Ecochem & Ecomat, Lanzhou Inst Chem Phys, Lanzhou 730000, Peoples R China.	cyz@mail.lzjtu.cn; gaoxh@licp.cas.cn			Youth Innovation Promotion Association CAS [2018455]; regional key projects of science and technology service network program of the Chinese Academy of Sciences [KFJ-STS-QYZD-139]; Major Science and Technology Projects of Gansu Province [20ZD7GF011]	Youth Innovation Promotion Association CAS; regional key projects of science and technology service network program of the Chinese Academy of Sciences; Major Science and Technology Projects of Gansu Province	This work was financially supported by the Youth Innovation Promotion Association CAS (2018455), the regional key projects of science and technology service network program of the Chinese Academy of Sciences (KFJ-STS-QYZD-139), and the Major Science and Technology Projects of Gansu Province (20ZD7GF011).	Chen YX, 2019, ACS SUSTAIN CHEM ENG, V7, P2911, DOI 10.1021/acssuschemeng.8b05830; Fu Y, 2018, CARBON, V130, P250, DOI 10.1016/j.carbon.2017.12.124; Guo AK, 2017, RSC ADV, V7, P4815, DOI 10.1039/c6ra26979f; Guo DF, 2019, SCI CHINA MATER, V62, P711, DOI 10.1007/s40843-018-9353-5; Guo ZZ, 2018, ACS APPL MATER INTER, V10, P24583, DOI 10.1021/acsami.8b08019; Guo ZZ, 2018, SEMICOND SCI TECH, V33, DOI …	43	2	2	48	62	ELSEVIER SCIENCE SA	LAUSANNE	PO BOX 564, 1001 LAUSANNE, SWITZERLAND	1385-8947	1873-3212		CHEM ENG J	Chem. Eng. J.	2022-02-01	2022	429
J	Najid, N; Hakizimana, JN; Kouzbour, S; Gourich, B; Ruiz-Garcia, A; Vial, C; Stiriba, Y; Semiat, R				Najid, Noura; Hakizimana, Jean Nepo; Kouzbour, Sanaa; Gourich, Bouchaib; Ruiz-Garcia, Alejandro; Vial, Christophe; Stiriba, Youssef; Semiat, Raphael			Fouling control and modeling in reverse osmosis for seawater desalination: A review	COMPUTERS & CHEMICAL ENGINEERING			English	Review						Reverse osmosis; Desalination; Fouling control; Membrane technologies; Macroscale modeling; Computer fluid dynamics (CFD)	MEMBRANE-SURFACE PROPERTIES; ORGANIC-MATTER NOM; OF-THE-ART; FILM COMPOSITE MEMBRANES; SPACER-FILLED CHANNELS; FEED WATER-QUALITY; CONCENTRATION POLARIZATION; GRAPHENE OXIDE; RO MEMBRANES; NANOCOMPOSITE MEMBRANES	The development of the antifouling Reverse Osmosis (RO) membranes requires modeling and simulation as an essential tool alongside the progress of RO membrane technologies. After discussing the most re-cent knowledge on fouling, cleaning procedures, and pretreatment technologies, this review highlights the recent advances in RO membranes technology, together with macroscale and microscale modeling…	[Najid, Noura; Kouzbour, Sanaa; Gourich, Bouchaib] Hassan II Univ Casablanca, Higher Sch Technol, Lab Proc & Environm Engn, Casablanca, Morocco; [Hakizimana, Jean Nepo] Univ Rwanda, Coll Sci & Technol, Kigali, Rwanda; [Ruiz-Garcia, Alejandro] Univ Palmas Gran Canaria, Campus Univ Tafira, Dept Elect Engn & Automation, Edificio Ingn, Las Palmas Gran Canaria 35017, Spain; [Vial, Christophe] Univ Cle…		Gourich, B (corresponding author), Hassan II Univ Casablanca, Higher Sch Technol, Lab Proc & Environm Engn, Casablanca, Morocco.; Gourich, B (corresponding author), Univ Hassan II Casablanca Univ Hassan II Casablanc, Casablanca, Morocco.	bouchaib.gourich@univh2c.ma	Ruiz-García, Alejandro/M-3697-2014	Ruiz-García, Alejandro/0000-0002-5209-653X; VIAL, Christophe/0000-0002-9503-1605	National Center for Scien-tific and Technological Research (CNRST, Morocco); Moroccan Ministry of Higher Education, Scientific Research and Executive Training, High School of Technology (ESTC); Hassan II University of Casablanca (UH2C)	National Center for Scien-tific and Technological Research (CNRST, Morocco); Moroccan Ministry of Higher Education, Scientific Research and Executive Training, High School of Technology (ESTC); Hassan II University of Casablanca (UH2C)	& nbsp;This work was supported by the National Center for Scien-tific and Technological Research (CNRST, Morocco) and by financialgrants from the Moroccan Ministry of Higher Education, Scientific Research and Executive Training, High School of Technology (ESTC) and Hassan II University of Casablanca (UH2C) .	Abbas A, 2001, DESALINATION, V136, P281, DOI 10.1016/S0011-9164(01)00191-6; Abdulazeez I, 2019, J MEMBRANE SCI, V591, DOI 10.1016/j.memsci.2019.117299; Abdulrahim HK, 2017, DESALIN WATER TREAT, V60, P11, DOI 10.5004/dwt.2017.0266; Adel M, 2022, GROUNDWATER SUST DEV, V16, DOI 10.1016/j.gsd.2021.100704; Al-Amoudi A, 2007, J MEMBRANE SCI, V303, P6, DOI 10.1016/j.memsci.2007.06.002; Al-Amoudi AS, 201…	182	0	0	10	10	PERGAMON-ELSEVIER SCIENCE LTD	OXFORD	THE BOULEVARD, LANGFORD LANE, KIDLINGTON, OXFORD OX5 1GB, ENGLAND	0098-1354	1873-4375		COMPUT CHEM ENG	Comput. Chem. Eng.	JUN	2022	162
J	Mei, L; Cao, ZL; Ying, T; Yang, RJ; Peng, HR; Wang, G; Zheng, L; Chen, Y; Tang, CY; Voiry, D; Wang, HH; Farimani, AB; Zeng, ZY				Mei, Liang; Cao, Zhonglin; Ying, Ting; Yang, Ruijie; Peng, Huarong; Wang, Gang; Zheng, Long; Chen, Ye; Tang, Chuyang Y.; Voiry, Damien; Wang, Haihui; Farimani, Amir Barati; Zeng, Zhiyuan			Simultaneous Electrochemical Exfoliation and Covalent Functionalization of MoS2 Membrane for Ion Sieving	ADVANCED MATERIALS			English	Article						covalent functionalization; desalination; electrochemical intercalation and exfoliation; nanolaminate membranes; reverse osmosis	TRANSITION-METAL DICHALCOGENIDES; OXIDE-FRAMEWORK MEMBRANES; GRAPHENE OXIDE; MOLECULAR-DYNAMICS; LAMELLAR MEMBRANE; DESALINATION; STABILITY; PRECISE; ENERGY	Transition metal dichalcogenide membranes exhibit good antiswelling properties but poor water desalination property. Here, a one-step covalent functionalization of MoS2 nanosheets for membrane fabrication is reported, which is accomplished by simultaneous exfoliating and grafting the lithium-ion-intercalated MoS2 in organic iodide water solution. The lithium intercalation amount in MoS2 is optimi…	[Mei, Liang; Ying, Ting; Yang, Ruijie; Peng, Huarong; Zeng, Zhiyuan] City Univ Hong Kong, Dept Mat Sci & Engn, Hong Kong 999077, Peoples R China; [Cao, Zhonglin; Farimani, Amir Barati] Carnegie Mellon Univ, Dept Mech Engn & Biomed Engn, Pittsburgh, PA 15213 USA; [Wang, Gang; Zheng, Long; Chen, Ye] Chinese Univ Hong Kong, Dept Chem, Hong Kong 999077, Peoples R China; [Tang, Chuyang Y.] Univ Hong K…		Zeng, ZY (corresponding author), City Univ Hong Kong, Dept Mat Sci & Engn, Hong Kong 999077, Peoples R China.; Farimani, AB (corresponding author), Carnegie Mellon Univ, Dept Mech Engn & Biomed Engn, Pittsburgh, PA 15213 USA.; Wang, HH (corresponding author), Tsinghua Univ, Dept Chem Engn, Beijing Key Lab Membrane Mat & Engn, Beijing 100084, Peoples R China.; Zeng, ZY (corresponding author), City…	cehhwang@tsinghua.edu.cn; barati@cmu.edu; zhiyzeng@cityu.edu.hk	Tang, Chuyang Y/A-3798-2011; zeng, zhiyuan/G-7571-2015	Tang, Chuyang Y/0000-0002-7932-6462; Ying, Ting/0000-0001-5263-8362; Mei, Liang/0000-0003-0963-7158; zeng, zhiyuan/0000-0001-7483-1438	RGC in Hong Kong [CityU9048163]; Shenzhen Science and Technology Innovation Committee in Shenzhen, China [JCYJ20210324134012034]	RGC in Hong Kong; Shenzhen Science and Technology Innovation Committee in Shenzhen, China	L.M. and Z.C. contributed equally to this work. Z.Z. acknowledges ECS scheme (CityU9048163) from RGC in Hong Kong and Basic Research Project from Shenzhen Science and Technology Innovation Committee in Shenzhen, China (No. JCYJ20210324134012034).	Abraham J, 2017, NAT NANOTECHNOL, V12, P546, DOI [10.1038/NNANO.2017.21, 10.1038/nnano.2017.21]; Bruix A, 2015, ACS NANO, V9, P9322, DOI 10.1021/acsnano.5b03199; Cao ZL, 2021, J PHYS CHEM B, V125, P11256, DOI [10.1021/acs.jpcb.1c06327, 10.1021/acs.jpcb.1c06327.s002]; Cao ZL, 2020, ACS ENERGY LETT, V5, P2217, DOI 10.1021/acsenergylett.0c00923; Chen L, 2017, NATURE, V550, P415, DOI 10.1038/nature24…	52	1	1	40	40	WILEY-V C H VERLAG GMBH	WEINHEIM	POSTFACH 101161, 69451 WEINHEIM, GERMANY	0935-9648	1521-4095		ADV MATER	Adv. Mater.	JUL	2022	34	26
J	Du, CX; Liu, GY; Qu, ZJ; Wang, W; Yu, D				Du, Chunxiao; Liu, Gaoyang; Qu, Zhongji; Wang, Wei; Yu, Dan			GO/TiO2-decorated electrospun polyvinylidene fluoride membrane prepared based on metal-polyphenol coordination network for oil-water separation and desalination	JOURNAL OF MATERIALS SCIENCE			English	Article							HIGHLY EFFICIENT SEPARATION; GRAPHENE OXIDE; COMPOSITE MEMBRANE; TANNIC-ACID; MULTIFUNCTIONAL APPLICATIONS; ULTRAFILTRATION MEMBRANES; PVDF MEMBRANES; NANOCOMPOSITE; FABRICATION	Y Over the years, graphene oxide (GO) with unique permeability and selectivity has been extensively researched for hydrophilic enhancement modification, especially as the separation layer of oil-water separation composite membranes. However, the poor stability caused by hydration of GO, and the low water flux caused by the lamellar compaction limit its application. In this study, a surface modifi…	[Du, Chunxiao; Liu, Gaoyang; Qu, Zhongji; Wang, Wei; Yu, Dan] Donghua Univ, Key Lab Sci & Technol Ecotext, Coll Chem Chem Engn & Biotechnol, Minist Educ, 2999 North Renmin Rd, Shanghai 201620, Peoples R China		Yu, D (corresponding author), Donghua Univ, Key Lab Sci & Technol Ecotext, Coll Chem Chem Engn & Biotechnol, Minist Educ, 2999 North Renmin Rd, Shanghai 201620, Peoples R China.	yudan@dhu.edu.cn			Fundamental Research Funds for the Central Universities and Graduate Student Innovation Fund of Donghua University [CUSF-DH-D-2019072, BCZD2020-002]; National Science Foundation of China (NSFC) [51403032]; Fundamental Research Funds for the Central Universities [2232020G-04]	Fundamental Research Funds for the Central Universities and Graduate Student Innovation Fund of Donghua University; National Science Foundation of China (NSFC)(National Natural Science Foundation of China (NSFC)); Fundamental Research Funds for the Central Universities(Fundamental Research Funds for the Central Universities)	The research was supported by ''the Fundamental Research Funds for the Central Universities and Graduate Student Innovation Fund of Donghua University" (No. CUSF-DH-D-2019072) and (No. BCZD2020-002) and National Science Foundation of China (NSFC) (No. 51403032) and ''The Fundamental Research Funds for the Central Universities" (No. 2232020G-04).	An CS, 2019, ADV ENERGY MATER, V9, DOI 10.1002/aenm.201900356; Bao Z, 2020, J MEMBRANE SCI, V598, DOI 10.1016/j.memsci.2019.117804; Behrouz SJ, 2021, SEP PURIF TECHNOL, V269, DOI 10.1016/j.seppur.2021.118720; Chen CL, 2019, ACS APPL MATER INTER, V11, P11006, DOI 10.1021/acsami.9b01293; Chen L, 2017, NATURE, V550, P415, DOI 10.1038/nature24044; Chen Z, 2021, SEP PURIF TECHNOL, V259, DOI 10.1016/j.…	57	2	2	32	32	SPRINGER	NEW YORK	ONE NEW YORK PLAZA, SUITE 4600, NEW YORK, NY, UNITED STATES	0022-2461	1573-4803		J MATER SCI	J. Mater. Sci.	FEB	2022	57	5
J	Tian, M; Meng, XT; Liu, QS; Li, WL; You, XF; Liu, C; Fortner, JD				Tian, Miao; Meng, Xiaoting; Liu, Qingsong; Li, Wenlu; You, Xiaofei; Liu, Chang; Fortner, John D.			Hydrophilic montmorillonite in tailoring the structure and selectivity of polyamide membrane	JOURNAL OF MEMBRANE SCIENCE			English	Article						Montmorillonite; Polyamide; Surfactant; Thin film nanocomposite; Chlorine resistance	INTERNAL CONCENTRATION POLARIZATION; FILM NANOCOMPOSITE TFN; OSMOSIS MEMBRANES; NANOFILTRATION MEMBRANES; ENHANCED PERFORMANCE; WATER PERMEABILITY; CARBON NANOTUBES; COMPOSITE; POLYMERIZATION; DESALINATION	2D nanomaterials have been extensively studied for their superiority in desalination applications. For instance, the incorporation of Graphene-Family nanomaterials has been reported to enhance membrane separation performance significantly, yet the other important low-cost 2D nanomaterial, montmorillonite (MMT), is less studied. For the first time, we systematically studied the formation and perfo…	[Tian, Miao; Meng, Xiaoting; Liu, Qingsong; Li, Wenlu] Northwestern Polytech Univ, Sch Ecol & Environm, Xi'an 710072, Peoples R China; [You, Xiaofei] Nanyang Technol Univ, Nanyang Environm & Water Res Inst, Singapore Membrane Technol Ctr, 1 Cleantech Loop, Singapore 637141, Singapore; [Liu, Chang] Southwest Univ Sci & Technol, Sch Environm & Resource, Mianyang, Peoples R China; [Fortner, John D.]…		Tian, M; Li, WL (corresponding author), Northwestern Polytech Univ, Sch Ecol & Environm, Xi'an 710072, Peoples R China.	mtian@nwpu.edu.cn; wenluli_nwpu@163.com		/0000-0001-7729-9651	National Natural Science Foundation of China [52100105]; Natural Science Foundation of Shaan Xi Province [2021JQ-108, 2022JQ-080]; Fundamental Research Funds for the Central Universities [D5000210544]; Northwestern Polytechnical University, China	National Natural Science Foundation of China(National Natural Science Foundation of China (NSFC)); Natural Science Foundation of Shaan Xi Province(Natural Science Foundation of Shaanxi Province); Fundamental Research Funds for the Central Universities(Fundamental Research Funds for the Central Universities); Northwestern Polytechnical University, China	This research was supported by National Natural Science Foundation of China (Grant 52100105) , Natural Science Foundation of Shaan Xi Province (No. 2021JQ-108, 2022JQ-080) , Fundamental Research Funds for the Central Universities (D5000210544) , and Northwestern Polytechnical University, China.	Amini M, 2013, J MEMBRANE SCI, V435, P233, DOI 10.1016/j.memsci.2013.01.041; Ang MBMY, 2020, MEMBRANES-BASEL, V10, DOI 10.3390/membranes10050079; Bai LM, 2018, ENVIRON SCI TECHNOL, V52, P11178, DOI 10.1021/acs.est.8b04102; Chowdhury MR, 2018, SCIENCE, V361, P682, DOI 10.1126/science.aar2122; Dai RB, 2020, ENVIRON SCI TECHNOL, V54, P7619, DOI 10.1021/acs.est.0c00832; Di Vincenzo M, 2021, NAT NANOT…	50	0	0	6	6	ELSEVIER	AMSTERDAM	RADARWEG 29, 1043 NX AMSTERDAM, NETHERLANDS	0376-7388	1873-3123		J MEMBRANE SCI	J. Membr. Sci.	2022-09-05	2022	657
J	Wang, MZ; He, X; Hoenig, E; Yan, GB; Peng, GM; Shi, FY; Radhakrishnan, J; Hill, G; Tiede, DM; Zhou, H; Liu, C				Wang, Mingzhan; He, Xiang; Hoenig, Eli; Yan, Gangbin; Peng, Guiming; Shi, Fengyuan; Radhakrishnan, Julia; Hill, Grant; Tiede, David M.; Zhou, Hua; Liu, Chong			Tuning transport in graphene oxide membrane with single-site copper (II) cations	ISCIENCE			English	Article							WATER DESALINATION; MASS-TRANSPORT; IONS; TECHNOLOGY; STABILITY; MECHANISM	Controlling the ion transport through graphene oxide (GO) membrane is challenging, particularly in the aqueous environment due to its strong swelling tendency. Fine-tuning the interlayer spacing and chemistry is critical to create highly selective membranes. We investigate the effect of single-site divalent cations in tuning GO membrane properties. Competitive ionic permeation test indicates that…	[Wang, Mingzhan; Hoenig, Eli; Yan, Gangbin; Peng, Guiming; Radhakrishnan, Julia; Hill, Grant; Liu, Chong] Univ Chicago, Pritzker Sch Mol Engn, Chicago, IL 60637 USA; [He, Xiang; Tiede, David M.] Argonne Natl Lab, Adv Mat Energy Water Syst AMEWS Energy Frontier R, Lemont, IL 60439 USA; [He, Xiang; Tiede, David M.] Argonne Natl Lab, Chem Sci & Engn Div, Lemont, IL 60439 USA; [Shi, Fengyuan] Univ Il…		Liu, C (corresponding author), Univ Chicago, Pritzker Sch Mol Engn, Chicago, IL 60637 USA.	chongliu@uchicago.edu		Wang, Mingzhan/0000-0003-1956-9769	Pritzker School ofMolecular Engineering; AdvancedMaterials for Energy-Water-Systems (AMEWS) Center, an Energy Frontier Research Center - U.S. Department of Energy, Office of Science, Basic Energy Sciences; DOE Office of Science [DE-AC02-06CH11357]; DOE Office of Science through the National Virtual Biotechnology Laboratory; Coronavirus CARES Act	Pritzker School ofMolecular Engineering; AdvancedMaterials for Energy-Water-Systems (AMEWS) Center, an Energy Frontier Research Center - U.S. Department of Energy, Office of Science, Basic Energy Sciences(United States Department of Energy (DOE)); DOE Office of Science(United States Department of Energy (DOE)); DOE Office of Science through the National Virtual Biotechnology Laboratory(United Sta…	This work is supported by the Pritzker School ofMolecular Engineering and the AdvancedMaterials for Energy-Water-Systems (AMEWS) Center, an Energy Frontier Research Center funded by the U.S. Department of Energy, Office of Science, Basic Energy Sciences. We acknowledge helpful discussions with Nicholas H. C. Lewis. We acknowledge Electron Microscopy Core of Research Resources Center in University…	Abraham J, 2017, NAT NANOTECHNOL, V12, P546, DOI [10.1038/NNANO.2017.21, 10.1038/nnano.2017.21]; Algara-Siller G, 2015, NATURE, V519, P443, DOI 10.1038/nature14295; Burgess J., 1978, METAL IONS SOLUTION, P182; Chen L, 2017, NATURE, V550, P415, DOI 10.1038/nature24044; Chmiola J, 2006, SCIENCE, V313, P1760, DOI 10.1126/science/1132195; Cohen-Tanugi D, 2012, NANO LETT, V12, P3602, DOI 10.1021/nl301…	52	0	0	6	6	CELL PRESS	CAMBRIDGE	50 HAMPSHIRE ST, FLOOR 5, CAMBRIDGE, MA 02139 USA		2589-0042		ISCIENCE	iScience	2022-04-15	2022	25	4
J	Salari, K; Zarafshan, P; Khashehchi, M; Chegini, G; Etezadi, H; Karami, H; Szulzyk-Cieplak, J; Lagod, G				Salari, Kamran; Zarafshan, Payam; Khashehchi, Morteza; Chegini, Gholamreza; Etezadi, Hamed; Karami, Hamed; Szulzyk-Cieplak, Joanna; Lagod, Grzegorz			Knowledge and Technology Used in Capacitive Deionization of Water	MEMBRANES			English	Review						desalination; capacitive deionization; Membrane Capacitive Deionization; cathode and anode permeable membrane; activated carbon; Electrical Double Layers; porous media	ELECTRICAL DOUBLE-LAYER; ACTIVATED CARBON CLOTH; DOPED POROUS CARBON; ORDERED MESOPOROUS CARBONS; GRAPHENE-BASED MATERIALS; CONTROLLED ION-EXCHANGE; CHARGE EFFICIENCY; BRACKISH-WATER; DESALINATION PERFORMANCE; ENERGY-CONSUMPTION	The demand for water and energy in today's developing world is enormous and has become the key to the progress of societies. Many methods have been developed to desalinate water, but energy and environmental constraints have slowed or stopped the growth of many. Capacitive Deionization (CDI) is a very new method that uses porous carbon electrodes with significant potential for low energy desalina…	[Salari, Kamran; Zarafshan, Payam; Khashehchi, Morteza; Chegini, Gholamreza; Etezadi, Hamed] Univ Tehran, Dept Agrotechnol, Aburaihan Campus, Tehran 141556619, Iran; [Karami, Hamed] Univ Mohaghegh Ardabili, Dept Biosyst Engn, Ardebil 5619911367, Iran; [Szulzyk-Cieplak, Joanna] Lublin Univ Technol, Fac Technol Fundamentals, PL-20618 Lublin, Poland; [Lagod, Grzegorz] Lublin Univ Technol, Fac Enviro…		Salari, K; Zarafshan, P (corresponding author), Univ Tehran, Dept Agrotechnol, Aburaihan Campus, Tehran 141556619, Iran.	k.salari@ut.ac.ir; p.zarafshan@ut.ac.ir; m.khashehchi@ut.ac.ir; chegini@ut.ac.ir; hetezadi@ut.ac.ir; hamedkarami@uma.ac.ir; j.szulzyk-cieplak@pollub.pl; g.lagod@pollub.pl	; Lagod, Grzegorz/D-5199-2017; Szulzyk-Cieplak, Joanna/C-1148-2017	salari, kamran/0000-0002-6212-8507; Etezadi, Hamed/0000-0003-2689-9299; Lagod, Grzegorz/0000-0002-0621-7222; Szulzyk-Cieplak, Joanna/0000-0002-2428-0364; Karami, Hamed/0000-0002-0654-6149	Tehran University	Tehran University(University of Tehran)	The authors recognize the financial, assistance and infrastructure support provided by Tehran University, which are duly appreciated. The authors also want to thank the reviewers for their appreciation and the comments/suggestions made to the manuscript.	ACCOMAZZO MA, 1969, J ELECTROCHEM SOC, V116, P309, DOI 10.1149/1.2411822; Aghigh A, 2015, DESALINATION, V365, P389, DOI 10.1016/j.desal.2015.03.024; Ahmed MA, 2018, J ELECTROANAL CHEM, V813, P178, DOI 10.1016/j.jelechem.2018.02.024; Al-Enizi AM, 2021, J COLLOID INTERF SCI, V581, P112, DOI 10.1016/j.jcis.2020.06.089; Al-Karaghouli A, 2010, RENEW ENERG, V35, P323, DOI 10.1016/j.renene.2009.05.018; …	263	0	0	16	16	MDPI	BASEL	ST ALBAN-ANLAGE 66, CH-4052 BASEL, SWITZERLAND		2077-0375		MEMBRANES-BASEL	Membranes	MAY	2022	12	5
J	Wang, YJ; Nie, JL; He, Z; Zhi, YH; Ma, XH; Zhong, P				Wang, Yijin; Nie, Junli; He, Zhang; Zhi, Yuanhong; Ma, Xiaohua; Zhong, Peng			Ti3C2Tx MXene Nanoflakes Embedded with Copper Indium Selenide Nanoparticles for Desalination and Water Purification through High-Efficiency Solar-Driven Membrane Evaporation	ACS APPLIED MATERIALS & INTERFACES			English	Article						solar-driven interface evaporation; MXene; copper indium selenide; photothermal membrane; water treatment; desalination	GRAPHENE; OXIDE; NANOCOMPOSITES; GENERATION; FILMS	Solar-driven interface evaporation recently emerges as one of the most promising methods for seawater desalination and wastewater purification, mainly due to its low energy consumption. However, there still exist special issues in the present material system based on conventional noble metals or two-dimensional (2D) nanomaterials etc., such as high costs, low light-to-heat conversion efficiencies…	[Wang, Yijin; Nie, Junli; He, Zhang; Zhi, Yuanhong; Zhong, Peng] Xidian Univ, Sch Adv Mat & Nanotechnol, Xian 710126, Shaanxi, Peoples R China; [Ma, Xiaohua] Xidian Univ, State Key Discipline Lab Wide Band Gap Semicond T, Xian 710071, Shaanxi, Peoples R China; [Ma, Xiaohua] Xidian Univ, Sch Microelect, Xian 710071, Shaanxi, Peoples R China		Zhong, P (corresponding author), Xidian Univ, Sch Adv Mat & Nanotechnol, Xian 710126, Shaanxi, Peoples R China.	pellgzhong@xidian.edu.cn			NATIONAL R&D PROGRAM of CHINA [2017YFA0207400]; Fundamental Research Funds for the Central Universities [JB211405]; National Natural Science Foundation of China [11604250]	NATIONAL R&D PROGRAM of CHINA; Fundamental Research Funds for the Central Universities(Fundamental Research Funds for the Central Universities); National Natural Science Foundation of China(National Natural Science Foundation of China (NSFC))	This work was financially supported by NATIONAL R&D PROGRAM of CHINA under grant no. 2017YFA0207400, Fundamental Research Funds for the Central Universities under grant no. JB211405 and National Natural Science Foundation of China under Grant No. 11604250.	Al-Hamadani YAJ, 2020, CHEMOSPHERE, V254, DOI 10.1016/j.chemosphere.2020.126821; Chandrashekara M, 2017, RENEW SUST ENERG REV, V67, P1308, DOI 10.1016/j.rser.2016.08.058; Chen CJ, 2017, ADV MATER, V29, DOI 10.1002/adma.201701756; Chen HH, 2014, APPL PHYS LETT, V104, DOI 10.1063/1.4866964; Chen WY, 2020, ACS NANO, V14, P11490, DOI 10.1021/acsnano.0c03896; Fei JP, 2020, ADV SUSTAIN SYST, V4, DOI 10…	64	2	2	52	52	AMER CHEMICAL SOC	WASHINGTON	1155 16TH ST, NW, WASHINGTON, DC 20036 USA	1944-8244	1944-8252		ACS APPL MATER INTER	ACS Appl. Mater. Interfaces	2022-02-02	2022	14	4
J	Ngo, HL; Nguyen, NT; Ho, TTN; Pham, HV; Tran, TN; Huynh, LTN; Pham, TN; Nguyen, TT; Nguyen, TH; Le, VH; Tran, DL				Hoang Long Ngo; Ngan Tuan Nguyen; Thi Thanh Nguyen Ho; Hoang Vinh Pham; Thanh Nhut Tran; Le Thanh Nguyen Huynh; Thi Nam Pham; Thanh Tung Nguyen; Thai Hoang Nguyen; Viet Hai Le; Dai Lam Tran			A low-cost and eco-friendly fabrication of an MCDI-utilized PVA/SSA/GA cation exchange membrane	GREEN PROCESSING AND SYNTHESIS			English	Article						cation exchange membrane; capacitive deionization; polyvinyl alcohol; sulfosuccinic acid; glutaric acid	BRACKISH-WATER DESALINATION; LINKED POLYVINYL-ALCOHOL; CAPACITIVE DEIONIZATION; CARBON ELECTRODE; ENERGY-CONSUMPTION; CROSS-LINKING; EFFICIENCY; POLYMER; OPERATION; GRAPHENE	The alternative desalination technique of membrane capacitive deionization (MCDI) has emerged in the last 15 years and received a lot of research attention since then. By using a voltage applied between two electrodes covered with ion-exchange membranes, MCDI has attempted to challenge established methods such as reverse osmosis or electrodialysis. In this study, through the crosslinking of sulfo…	[Hoang Long Ngo; Thi Nam Pham] Vietnam Acad Sci & Technol VAST, Grad Univ Sci & Technol, Hanoi, Vietnam; [Hoang Long Ngo; Thanh Tung Nguyen] Nguyen Tat Thanh Univ, NTT Hitech Inst, 300A Nguyen Tat Thanh,Dist 4, Ho Chi Minh City 700000, Vietnam; [Viet Hai Le] VNUHCM Univ Sci, Fac Mat Sci & Technol, 227 Nguyen Van Cu,Dist 5, Ho Chi Minh City 700000, Vietnam; [Ngan Tuan Nguyen; Thi Thanh Nguyen Ho; …		Ngo, HL (corresponding author), Vietnam Acad Sci & Technol VAST, Grad Univ Sci & Technol, Hanoi, Vietnam.; Ngo, HL (corresponding author), Nguyen Tat Thanh Univ, NTT Hitech Inst, 300A Nguyen Tat Thanh,Dist 4, Ho Chi Minh City 700000, Vietnam.; Le, VH (corresponding author), VNUHCM Univ Sci, Fac Mat Sci & Technol, 227 Nguyen Van Cu,Dist 5, Ho Chi Minh City 700000, Vietnam.	longnh@ntt.edu.vn; lvhai@hcmus.edu.vn		Le, Hai/0000-0001-7480-806X	Graduate University of Science and Technology [DT2020-HH08]	Graduate University of Science and Technology	The research is funded by The Graduate University of Science and Technology under grant number: GUST.STS. DT2020-HH08.	Avraham E, 2009, J ELECTROCHEM SOC, V156, pP95, DOI 10.1149/1.3115463; Aziz SB, 2017, POLYMERS-BASEL, V9, DOI 10.3390/polym9110622; Beydaghi H, 2015, RSC ADV, V5, P74054, DOI 10.1039/c5ra12941a; Biesheuvel PM, 2010, J MEMBRANE SCI, V346, P256, DOI 10.1016/j.memsci.2009.09.043; Burn S, 2015, DESALINATION, V364, P2, DOI 10.1016/j.desal.2015.01.041; Chen L, 2020, WATER SCI TECHNOL, V81, P491, DOI 10…	47	0	0	2	2	WALTER DE GRUYTER GMBH	BERLIN	GENTHINER STRASSE 13, D-10785 BERLIN, GERMANY	2191-9542	2191-9550		GREEN PROCESS SYNTH	Green Process. Synth.	2022-05-31	2022	11	1
J	HussainZadeh, M; Mighani, H; Shakeri, A				HussainZadeh, Mahdi; Mighani, Hossein; Shakeri, Alireza			High permeable and anti-fouling forward osmosis membranes modified with Grafted Graphene Oxide to Polyacrylamide (GO-PAAm)	JOURNAL OF POLYMER RESEARCH			English	Article						GO-PAAm; ATRP polymerization; Forward osmosis; Thin film composite membranes	THIN-FILM COMPOSITE; CARBON NANOTUBES; NANOFILTRATION MEMBRANES; CHLORINE RESISTANCE; SUPPORT LAYER; NANOCOMPOSITE; PERFORMANCE; DESALINATION; POLYETHERSULFONE; FABRICATION	Graphene Oxide connected to the Polyacrylamide (GO-PAAm) was synthesized via a simplistic atom transfer radical polymerization (ATRP) reaction and was used in the active layer composition of forward osmosis (FO) membrane as a modifier. The GO-PAAm can improve the hydrophilic characteristic of thin film composite (TFC) membrane, the improvement of hydrophilic property of TFC membranes leading to t…	[HussainZadeh, Mahdi; Mighani, Hossein] Golestan Univ, Fac Sci, Gorgan, Golestan, Iran; [Shakeri, Alireza] Univ Tehran, Sch Chem, Tehran, Iran		HussainZadeh, M (corresponding author), Golestan Univ, Fac Sci, Gorgan, Golestan, Iran.	mahdi.h75@birjand.ac.ir		HussainZadeh, Mahdi/0000-0003-1409-8419	University of Golestan; University of Tehran	University of Golestan; University of Tehran(University of Tehran)	The authors gratefully acknowledge the instrumental and financial support received from the University of Golestan and University of Tehran.	Ahmad AL, 2017, DESALINATION, V403, P53, DOI 10.1016/j.desal.2016.10.008; Blanco JF, 2001, J MEMBRANE SCI, V186, P267, DOI 10.1016/S0376-7388(01)00331-3; Cath TY, 2006, J MEMBRANE SCI, V281, P70, DOI 10.1016/j.memsci.2006.05.048; Darabi RR, 2019, CHEM ENG RES DES, V145, P85, DOI 10.1016/j.cherd.2019.02.019; Duan JT, 2015, J MEMBRANE SCI, V473, P157, DOI 10.1016/j.memsci.2014.09.022; Dumitrescu AM…	60	1	1	2	2	SPRINGER	DORDRECHT	VAN GODEWIJCKSTRAAT 30, 3311 GZ DORDRECHT, NETHERLANDS	1022-9760	1572-8935		J POLYM RES	J. Polym. Res.	MAY	2022	29	5
J	Ng, ZC; Lau, WJ; Lai, GS; Meng, JQ; Gao, HH; Ismail, AF				Ng, Zhi Chien; Lau, Woei Jye; Lai, Gwo Sung; Meng, Jianqiang; Gao, Huihui; Ismail, Ahmed Fauzi			Facile fabrication of polyethyleneimine interlayer-assisted graphene oxide incorporated reverse osmosis membranes for water desalination	DESALINATION			English	Article						Thin film composite/nanocomposite membrane; Reverse osmosis; Interlayer; Polyethyleneimine; Graphene oxide	FILM COMPOSITE MEMBRANES; PERFORMANCE CAPACITIVE DEIONIZATION; INTERFACIAL POLYMERIZATION; NANOCOMPOSITE MEMBRANES; POLYAMIDE MEMBRANES; HIGH-FLUX; RESISTANCE; NANOSHEETS; TRANSPORT; SUPPORT	Current reverse osmosis membrane still suffers from permeability/selectivity trade-off, chlorine attack and fouling. To address these problems, a new interlayer-assisted interfacial polymerization (i.e., polyethyleneimine (PEI) interlayer) in the presence of graphene oxide (GO) at various loading was adopted in this work. Their effects on membrane properties and performances were systematically i…	[Ng, Zhi Chien; Lau, Woei Jye; Lai, Gwo Sung; Ismail, Ahmed Fauzi] Univ Teknol Malaysia, Adv Membrane Technol Res Ctr AMTEC, Johor Baharu 81310, Johor, Malaysia; [Meng, Jianqiang; Gao, Huihui] Tiangong Univ, Sch Mat Sci & Engn, State Key Lab Separat Membranes & Membrane Proc, Tianjin 300387, Peoples R China		Lau, WJ (corresponding author), Univ Teknol Malaysia, Adv Membrane Technol Res Ctr AMTEC, Johor Baharu 81310, Johor, Malaysia.	lwoeijye@utm.my			UTM; Ministry of Higher Education, Malaysia under AMTEC-HICoE [R. J090301.7851.4J432]	UTM; Ministry of Higher Education, Malaysia under AMTEC-HICoE	The first author wishes to thank UTM for offering Zamalah Scholarship to support her PhD study. The corresponding author would like to acknowledge the research grant offered the Ministry of Higher Education, Malaysia under the AMTEC-HICoE Grant Scheme Phase II (R. J090301.7851.4J432) .	Akther N, 2020, DESALINATION, V484, DOI 10.1016/j.desal.2020.114421; Ali MEA, 2016, DESALINATION, V386, P67, DOI 10.1016/j.desal.2016.02.034; Baek Y, 2017, J IND ENG CHEM, V56, P327, DOI 10.1016/j.jiec.2017.07.028; Cadotte J.E., 1981, US Patent, Patent No. 4277344; Chae HR, 2017, J MEMBRANE SCI, V525, P99, DOI 10.1016/j.memsci.2016.10.034; Chae HR, 2015, J MEMBRANE SCI, V483, P128, DOI 10.1016/j.…	64	1	1	8	8	ELSEVIER	AMSTERDAM	RADARWEG 29, 1043 NX AMSTERDAM, NETHERLANDS	0011-9164	1873-4464		DESALINATION	Desalination	2022-03-15	2022	526
J	Bayrami, A; Bagherzadeh, M; Navi, H; Chegeni, M; Hosseinifard, M; Amini, M				Bayrami, Arshad; Bagherzadeh, Mojtaba; Navi, Hossein; Chegeni, Mohsen; Hosseinifard, Mojtaba; Amini, Mojtaba			Thin-film nanocomposite membranes containing aspartic acid-modified MIL-53-NH2 (Al) for boosting desalination and anti-fouling performance	DESALINATION			English	Article						Forward osmosis; Desalination; Anti-fouling; Thin-film nanocomposite membrane; MIL-53-NH2 (Al)	METAL-ORGANIC FRAMEWORK; GRAPHENE QUANTUM DOTS; OSMOSIS MEMBRANE; MATRIX MEMBRANES; COMPOSITE; WATER; NH2-MIL-53(AL); FLUX	In the current study, the prospect improvements on desalination and anti-fouling performance of polyamide (PA)-based TFN membranes modified with MIL-53-NH-Asp have been investigated. MIL-53-NH2 nanoparticles (NPs) have been treated through a single-step post-synthesis modification reaction to enhance the hydrophilicity feature and compatibility with the PA layer. Various concentrations of synthes…	[Bayrami, Arshad; Bagherzadeh, Mojtaba; Navi, Hossein; Chegeni, Mohsen] Sharif Univ Technol, Chem Dept, POB 11155-3615, Tehran, Iran; [Hosseinifard, Mojtaba] Mat & Energy Res Ctr, Dept Energy, Karaj, Iran; [Amini, Mojtaba] Univ Tabriz, Fac Chem, Dept Inorgan Chem, Tabriz, Iran		Bagherzadeh, M (corresponding author), Sharif Univ Technol, Chem Dept, POB 11155-3615, Tehran, Iran.	bagherzadeh@sharif.edu		Navi, Hossein/0000-0001-8875-2132				Abdikheibari S, 2018, J MATER CHEM A, V6, P12066, DOI 10.1039/c8ta03446j; Aende A, 2020, PROCESSES, V8, DOI 10.3390/pr8080901; Ahmed DF, 2021, ARAB J CHEM, V14, DOI 10.1016/j.arabjc.2021.102995; Ahuja S, 2015, ACS SYM SER, V1206, P1; Akther N, 2015, CHEM ENG J, V281, P502, DOI 10.1016/j.cej.2015.05.080; Akther N, 2021, DESALINATION, V498, DOI 10.1016/j.desal.2020.114795; Alhamami M, 2014, MATERIA…	69	2	2	30	50	ELSEVIER	AMSTERDAM	RADARWEG 29, 1043 NX AMSTERDAM, NETHERLANDS	0011-9164	1873-4464		DESALINATION	Desalination	2022-01-01	2022	521
J	Chen, YY; Zhao, X; Ye, ZD; Chen, Y; Lin, PC				Chen, Yingying; Zhao, Xi; Ye, Zhenda; Chen, Ying; Lin, Pengcheng			Robust seawater desalination and sewage purification enabled by the solar-thermal conversion of the Janus-type graphene oxide evaporator	DESALINATION			English	Article						Graphene oxide; Janus; Solar-thermal evaporation; Seawater desalination; Sewage purification	CLEAN WATER GENERATION; STEAM-GENERATION; HIGHLY EFFICIENT; MEMBRANE; HEAT	The state-of-the-art structure design of solar-thermal evaporators demonstrating convenient manufacture, high evaporation rate, high energy efficiency and multiple environment evaporation is urgently needed in solar-driven low-energy water purification/harvesting. Herein, a novel Janus-type graphene oxide (GO) evaporator is proposed by chemical crosslinking to form integrated GO hydrogel and sunl…	[Chen, Yingying; Zhao, Xi; Ye, Zhenda; Chen, Ying; Lin, Pengcheng] Guangdong Univ Technol, Sch Mat & Energy, Guangdong Prov Key Lab Funct Soft Condensed Matte, Guangzhou 510006, Peoples R China		Lin, PC (corresponding author), Guangdong Univ Technol, Sch Mat & Energy, Guangdong Prov Key Lab Funct Soft Condensed Matte, Guangzhou 510006, Peoples R China.	pclin@gdut.edu.cn			National Natural Science Foundation of China [61805047]; Guangdong Basic and Applied Basic Research Foundation [2019A1515011379]; Guangdong Special Support Program [2017TX04N371]; Guangdong Enterprise Sci-tech Commissioner [GDKTP2020013400]	National Natural Science Foundation of China(National Natural Science Foundation of China (NSFC)); Guangdong Basic and Applied Basic Research Foundation; Guangdong Special Support Program; Guangdong Enterprise Sci-tech Commissioner	This work was financially supported by the National Natural Science Foundation of China (No. 61805047), Guangdong Basic and Applied Basic Research Foundation (2019A1515011379), Guangdong Special Support Program (2017TX04N371) and Guangdong Enterprise Sci-tech Commissioner (GDKTP2020013400).	Bai BL, 2019, APPL THERM ENG, V163, DOI 10.1016/j.applthermaleng.2019.114379; Chen JX, 2020, ACS NANO, V14, P17419, DOI 10.1021/acsnano.0c07677; Cheng G, 2019, SOL ENERGY, V194, P415, DOI 10.1016/j.solener.2019.10.065; Ding TP, 2017, ADV FUNCT MATER, V27, DOI 10.1002/adfm.201700551; Fan Q, 2021, APPL ENERG, V292, DOI 10.1016/j.apenergy.2021.116871; Fan XF, 2020, SOL ENERGY, V209, P325, DOI 10.101…	49	2	2	63	110	ELSEVIER	AMSTERDAM	RADARWEG 29, 1043 NX AMSTERDAM, NETHERLANDS	0011-9164	1873-4464		DESALINATION	Desalination	2022-01-15	2022	522
J	Wei, XJ; Fan, XT; Deng, YM; Li, LQ; Han, XL; Lu, P; Hua, C				Wei, Xiaojin; Fan, Xiaotao; Deng, Yimeng; Li, Liqiang; Han, Xiaolong; Lu, Ping; Hua, Chao			Improved dyes separation performance of reduced graphene by incorporation MoS2 nanosheets	JOURNAL OF INDUSTRIAL AND ENGINEERING CHEMISTRY			English	Article						Hydrothermal reduction; Graphene oxide; MoS2 nanosheets; Dyes removing	COMPOSITE NANOFILTRATION MEMBRANES; WATER DESALINATION; OXIDE MEMBRANES; FLUX; NANOPARTICLES; EXFOLIATION; FABRICATION; LIQUID; NANOCOMPOSITE; STABILITY	The hydrothermal reduced graphene (rGO) and the layered MoS2 nanosheets prepared by the liquid-phase stripping method were blended, and then the MoS2-rGO composite membranes were prepared on the polyvinylidene fluoride (PVDF) supporting membranes by vacuum filtration method. A variety of characterization methods such as Fourier transform infrared spectrometer (FT-IR), X-ray photoelectron spectros…	[Wei, Xiaojin; Fan, Xiaotao; Deng, Yimeng; Li, Liqiang; Han, Xiaolong] Northwest Univ, Sch Chem Engn, Xi'an 710069, Shaanxi, Peoples R China; [Lu, Ping; Hua, Chao] Chinese Acad Sci, Innovat Acad Green Manufacture, Beijing 100190, Peoples R China; [Lu, Ping; Hua, Chao] Chinese Acad Sci, Inst Proc Engn, Key Lab Green Proc & Engn, Beijing 100190, Peoples R China		Han, XL (corresponding author), Northwest Univ, Sch Chem Engn, Xi'an 710069, Shaanxi, Peoples R China.; Hua, C (corresponding author), Chinese Acad Sci, Innovat Acad Green Manufacture, Beijing 100190, Peoples R China.; Hua, C (corresponding author), Chinese Acad Sci, Inst Proc Engn, Key Lab Green Proc & Engn, Beijing 100190, Peoples R China.	hanxl@nwu.edu.cn; huachao@home.ipe.ac.an			National Key Research and Development Program of China [2019YFC1907600]; Innovation Academy for Green Manufacture of Chinese Acad-emy of Sciences [IAGM2020C08]	National Key Research and Development Program of China; Innovation Academy for Green Manufacture of Chinese Acad-emy of Sciences	Acknowledgements This work was financially supported by the National Key Research and Development Program of China (2019YFC1907600) , the Innovation Academy for Green Manufacture of Chinese Acad-emy of Sciences (IAGM2020C08) .	Alammar A, 2020, J MEMBRANE SCI, V603, DOI 10.1016/j.memsci.2020.118007; Azamat J, 2017, COMP MATER SCI, V137, P201, DOI 10.1016/j.commatsci.2017.05.043; Balaji KR, 2021, MATER TODAY CHEM, V22, DOI 10.1016/j.mtchem.2021.100602; Bang GS, 2014, ACS APPL MATER INTER, V6, P7084, DOI 10.1021/am4060222; Burress JW, 2010, ANGEW CHEM INT EDIT, V49, P8902, DOI 10.1002/anie.201003328; Chen DK, 2017, ACS AP…	51	0	0	1	1	ELSEVIER SCIENCE INC	NEW YORK	STE 800, 230 PARK AVE, NEW YORK, NY 10169 USA	1226-086X	1876-794X		J IND ENG CHEM	J. Ind. Eng. Chem.	2022-07-25	2022	111
J	Aziznezhad, M; Goharshadi, EK; Mehrkhah, R; Ghafurian, MM				Aziznezhad, Mohammad; Goharshadi, Elaheh K.; Mehrkhah, Roya; Ghafurian, Mohammad Mustafa			Alkaline earth metals doped VO2 nanoparticles for enhanced interfacial solar steam generation	MATERIALS RESEARCH BULLETIN			English	Article						Photothermal material; Solar steam generation; Evaporation efficiency; Ba doped with VO (2)	VAPOR GENERATION; HIGHLY EFFICIENT; HYDROTHERMAL SYNTHESIS; WATER DESALINATION; OPTICAL-PROPERTIES; GRAPHENE; WOOD; FILMS; EVAPORATOR; MEMBRANE	Interfacial solar steam generation (SSG) as a green desalination technique offers significant potential to obtain freshwater. For the first time, the performance of alkaline earth metals doped VO2 nanoparticles (VO2@alkaline earth metals) as highly efficient photothermal materials coated on poplar wood as a sustainable substrate in SSG of seawater is investigated. Among the fabricated photoabsorb…	[Aziznezhad, Mohammad; Goharshadi, Elaheh K.; Mehrkhah, Roya] Ferdowsi Univ Mashhad, Fac Sci, Dept Chem, Mashhad 9177948974, Razavi Khorasan, Iran; [Goharshadi, Elaheh K.] Ferdowsi Univ Mashhad, Nano Res Ctr, Mashhad 9177948974, Razavi Khorasan, Iran; [Goharshadi, Elaheh K.] Ferdowsi Univ Mashhad, Micronano Technol Renewable Energies Ctr, Mashhad 9177948974, Razavi Khorasan, Iran; [Ghafurian, Moh…		Goharshadi, EK (corresponding author), Ferdowsi Univ Mashhad, Fac Sci, Dept Chem, Mashhad 9177948974, Razavi Khorasan, Iran.; Goharshadi, EK (corresponding author), Ferdowsi Univ Mashhad, Nano Res Ctr, Mashhad 9177948974, Razavi Khorasan, Iran.; Goharshadi, EK (corresponding author), Ferdowsi Univ Mashhad, Micronano Technol Renewable Energies Ctr, Mashhad 9177948974, Razavi Khorasan, Iran.	gohari@um.ac.ir			Ferdowsi University of Mashhad [3/42407]	Ferdowsi University of Mashhad	Acknowledgement The authors acknowledge Ferdowsi University of Mashhad for sup-porting this project (3/42407) .	Aziznezhad M, 2020, SOL ENERG MAT SOL C, V211, DOI 10.1016/j.solmat.2020.110515; Bokhimi X, 2001, J SOLID STATE CHEM, V159, P32, DOI 10.1006/jssc.2001.9124; Chen CJ, 2019, JOULE, V3, P683, DOI 10.1016/j.joule.2018.12.023; Chen CJ, 2017, ADV MATER, V29, DOI 10.1002/adma.201701756; Chen LL, 2017, J ALLOY COMPD, V693, P211, DOI 10.1016/j.jallcom.2016.09.153; Chen LH, 2020, CHEMSUSCHEM, V13, P493, DO…	71	0	0	5	5	PERGAMON-ELSEVIER SCIENCE LTD	OXFORD	THE BOULEVARD, LANGFORD LANE, KIDLINGTON, OXFORD OX5 1GB, ENGLAND	0025-5408	1873-4227		MATER RES BULL	Mater. Res. Bull.	MAY	2022	149
J	Jang, D; Bakli, C; Chakraborty, S; Karnik, R				Jang, Doojoon; Bakli, Chirodeep; Chakraborty, Suman; Karnik, Rohit			Molecular Self-Assembly Enables Tuning of Nanopores in Atomically Thin Graphene Membranes for Highly Selective Transport	ADVANCED MATERIALS			English	Article						atomically thin membranes; graphene nanopores; polyelectrolytes; selective mass transport; self-assembly; water purification	NANOFILTRATION MEMBRANES; POTENTIAL APPLICATIONS; WATER DESALINATION; LAYERED GRAPHENE; SEPARATION; POLYELECTROLYTES; FABRICATION; PERMEATION; FILMS	Atomically thin membranes comprising nanopores in a 2D material promise to surpass the performance of polymeric membranes in several critical applications, including water purification, chemical and gas separations, and energy harvesting. However, fabrication of membranes with precise pore size distributions that provide exceptionally high selectivity and permeance in a scalable framework remains…	[Jang, Doojoon; Karnik, Rohit] MIT, Dept Mech Engn, Cambridge, MA 02139 USA; [Jang, Doojoon] Korea Inst Sci & Technol, Soft Hybrid Mat Res Ctr, Seoul 02792, South Korea; [Bakli, Chirodeep] Indian Inst Technol Kharagpur, Sch Energy Sci & Engn, Kharagpur 721302, W Bengal, India; [Chakraborty, Suman] Indian Inst Technol Kharagpur, Dept Mech Engn, Kharagpur 721302, W Bengal, India		Jang, D (corresponding author), MIT, Dept Mech Engn, Cambridge, MA 02139 USA.; Jang, D (corresponding author), Korea Inst Sci & Technol, Soft Hybrid Mat Res Ctr, Seoul 02792, South Korea.	doojoon.jang@kist.re.kr; karnik@mit.edu		/0000-0003-0588-9286	Eni S.p.A. through the MIT Energy Initiative; Samsung Fellowship; National Science Foundation [DMR-1419807]; Indian Institute of Kharagpur Seed Grant; Indo-US Science and Technology Forum; Department of Science and Technology, Government of India, for Sir J. C. Bose National Fellowship	Eni S.p.A. through the MIT Energy Initiative; Samsung Fellowship(Samsung); National Science Foundation(National Science Foundation (NSF)); Indian Institute of Kharagpur Seed Grant; Indo-US Science and Technology Forum; Department of Science and Technology, Government of India, for Sir J. C. Bose National Fellowship	This work was supported by Eni S.p.A. through the MIT Energy Initiative. D.J. acknowledges support from the Samsung Fellowship. This work made use of the MRSEC Shared Experimental Facilities at MIT, supported by the National Science Foundation under award number DMR-1419807. C.B. acknowledges support from Indian Institute of Kharagpur Seed Grant for the computational work and Department of Scienc…	Baker RW, 2014, MACROMOLECULES, V47, P6999, DOI 10.1021/ma501488s; Bieri M, 2009, CHEM COMMUN, P6919, DOI 10.1039/b915190g; Boutilier MSH, 2017, ACS NANO, V11, P5726, DOI 10.1021/acsnano.7b01231; Boutilier MSH, 2014, ACS NANO, V8, P841, DOI 10.1021/nn405537u; Cao ZS, 2021, ACS APPL NANO MATER, V4, P2895, DOI 10.1021/acsanm.1c00046; Celebi K, 2014, SCIENCE, V344, P289, DOI 10.1126/science.1249097;…	53	1	1	62	67	WILEY-V C H VERLAG GMBH	WEINHEIM	POSTFACH 101161, 69451 WEINHEIM, GERMANY	0935-9648	1521-4095		ADV MATER	Adv. Mater.	MAR	2022	34	11
J	Kang, Y; Jang, J; Lee, Y; Kim, IS				Kang, Yesol; Jang, Jaewon; Lee, Yunho; Kim, In S.			Dye adsorptive thin-film composite membrane with magnetite decorated sulfonated graphene oxide for efficient dye/salt mixture separation	DESALINATION			English	Article						Adsorptive membrane; Electrospray interfacial polymerization; Magnetite graphene oxide; Dye; salt separation; Antifouling	WASTE-WATER; ULTRAFILTRATION MEMBRANE; NANOFILTRATION MEMBRANE; FE3O4 NANOPARTICLES; NANOCOMPOSITE; REMOVAL; TEMPERATURE; NANOSHEETS; CHITOSAN; DESALINATION	In this study, a thin-film composite (TFC) loose nanofiltration (NF) membrane comprising a poly(piperazineamide) (PPA) active layer was successfully fabricated by the electrospray interfacial polymerization (EIP) method. Sulfonated graphene oxide (SGO) and magnetite-decorated SGO (MGO) were synthesized and individually embedded in the polymer matrix of the substrate via a phase inversion method. …	[Kang, Yesol; Lee, Yunho] Gwangju Inst Sci & Technol GIST, Sch Earth Sci & Environm Engn SESE, 123 Cheomdangwagi Ro, Gwangju 61005, South Korea; [Jang, Jaewon; Kim, In S.] Gwangju Inst Sci & Technol GIST, Sch Earth Sci & Environm Engn SESE, Global Desalinat Res Ctr GDRC, 123 Cheomdangwagi Ro, Gwangju 61005, South Korea		Kim, IS (corresponding author), Gwangju Inst Sci & Technol GIST, Sch Earth Sci & Environm Engn SESE, Global Desalinat Res Ctr GDRC, 123 Cheomdangwagi Ro, Gwangju 61005, South Korea.	iskim@gist.ac.kr			GIST Research Institute (GRI) - GIST	GIST Research Institute (GRI) - GIST	This work was supported by a GIST Research Institute (GRI) grant funded by the GIST in 2021.	Aghili F, 2021, J ENVIRON CHEM ENG, V9, DOI 10.1016/j.jece.2021.105484; Ahmad AL, 2015, DESALIN WATER TREAT, V54, P3257, DOI 10.1080/19443994.2014.910137; Ai Q, 2019, J MATER SCI, V54, P4212, DOI 10.1007/s10853-018-3141-3; Akin O, 2011, DESALINATION, V278, P387, DOI 10.1016/j.desal.2011.05.053; Ayyaru S, 2017, J MEMBRANE SCI, V525, P210, DOI 10.1016/j.memsci.2016.10.048; Barreto ACH, 2011, J NANO…	64	3	3	27	42	ELSEVIER	AMSTERDAM	RADARWEG 29, 1043 NX AMSTERDAM, NETHERLANDS	0011-9164	1873-4464		DESALINATION	Desalination	2022-02-15	2022	524
J	Zhang, HL; Zheng, YL; Yu, SW; Chen, WX; Yang, J				Zhang, Hongli; Zheng, Yiling; Yu, Shuwen; Chen, Weixing; Yang, Jie			A Review of Advancing Two-Dimensional Material Membranes for Ultrafast and Highly Selective Liquid Separation	NANOMATERIALS			English	Review						two-dimensional nanomaterials; separation membrane; graphene oxide; MXene; metal organic frameworks; covalent organic frameworks	GRAPHENE OXIDE MEMBRANES; ORGANIC FRAMEWORK MEMBRANES; WATER DESALINATION; NANOFILTRATION; TRANSPORT; PERFORMANCE; NANOSHEET; FABRICATION; INSIGHTS; MOS2	Membrane-based nanotechnology possesses high separation efficiency, low economic and energy consumption, continuous operation modes and environmental benefits, and has been utilized in various separation fields. Two-dimensional nanomaterials (2DNMs) with unique atomic thickness have rapidly emerged as ideal building blocks to develop high-performance separation membranes. By rationally tailoring …	[Zhang, Hongli; Zheng, Yiling; Chen, Weixing] Xian Technol Univ, Sch Mat Sci & Chem Engn, Xian 710021, Peoples R China; [Yu, Shuwen] Suzhou Univ, Sch Chem & Chem Engn, Key Lab Spin Elect & Nanomat Anhui Higher Educ In, Suzhou 234000, Peoples R China; [Yang, Jie] Xian Polytech Univ, Sch Mat Sci & Engn, Xian 710048, Peoples R China		Zhang, HL (corresponding author), Xian Technol Univ, Sch Mat Sci & Chem Engn, Xian 710021, Peoples R China.; Yang, J (corresponding author), Xian Polytech Univ, Sch Mat Sci & Engn, Xian 710048, Peoples R China.	zhanghongli@xatu.edu.cn; zhengyiling0522@163.com; swyu917@163.com; chenwx@xatu.edu.cn; jieyang0320@126.com			Natural Science Basic Research Program of Department of Science and Technology of Shaanxi Province [2021JQ-643, 2022JQ-499]; Shaanxi Provincial Education Department [21JK0690]	Natural Science Basic Research Program of Department of Science and Technology of Shaanxi Province; Shaanxi Provincial Education Department	The authors acknowledge the financial support from Natural Science Basic Research Program of Department of Science and Technology of Shaanxi Province (2021JQ-643, 2022JQ-499), and Scientific Research Program Funded by Shaanxi Provincial Education Department (21JK0690).	Ali A, 2020, CHEM REC, V20, P344, DOI 10.1002/tcr.201900024; Asif MB, 2022, CHEM ENG J, V432, DOI 10.1016/j.cej.2021.134335; Bodzek M, 2020, CRIT REV ENV SCI TEC, V50, P1515, DOI 10.1080/10643389.2019.1664258; Boretti A, 2018, NPJ CLEAN WATER, V1, DOI 10.1038/s41545-018-0004-z; Bunch JS, 2008, NANO LETT, V8, P2458, DOI 10.1021/nl801457b; Cai YH, 2020, ADV MATER, V32, DOI 10.1002/adma.202001265; C…	156	0	0	7	7	MDPI	BASEL	ST ALBAN-ANLAGE 66, CH-4052 BASEL, SWITZERLAND		2079-4991		NANOMATERIALS-BASEL	Nanomaterials	JUN	2022	12	12
J	Mandal, P; Goel, P; Bhuvanesh, E; Shahi, VK; Chattopadhyay, S				Mandal, Priyabrata; Goel, Priya; Bhuvanesh, E.; Shahi, Vinod K.; Chattopadhyay, Sujay			Caustic production from industrial green liquor using alkali resistant composite cation exchange membrane	JOURNAL OF ENVIRONMENTAL CHEMICAL ENGINEERING			English	Article						Green liquor treatment; Membrane electrolysis; Cation exchange membrane; Graphene oxide; Cooking liquor	WATER DESALINATION; CITRIC-ACID; SODIUM-HYDROXIDE; GRAPHENE; TRANSPORT; ELECTRODIALYSIS; RECOVERY; ANION; PULP; ELECTROLYSIS	Kraft paper industries perform causticization (NaOH production) by fresh lime (CaO) addition in green liquor (rich in sodium carbonate) resulting calcium carbonate (CaCO3) as precipitate, which is washed, dried and calcined at similar to 900 degrees C to regain CaO, making the process energy intensive and environmentally polluting. Current investigation reports electro-electrodialysis (EED) based…	[Mandal, Priyabrata; Goel, Priya; Bhuvanesh, E.; Chattopadhyay, Sujay] Indian Inst Technol Roorkee, Dept Polymer & Proc Engn, Roorkee, Uttar Pradesh, India; [Shahi, Vinod K.] CSIR Cent Salt & Marine Chem Res Inst, Electromembrane Proc Div, Bhavnagar, Gujarat, India		Chattopadhyay, S (corresponding author), Indian Inst Technol Roorkee, Dept Polymer & Proc Engn, Roorkee, Uttar Pradesh, India.; Shahi, VK (corresponding author), CSIR Cent Salt & Marine Chem Res Inst, Electromembrane Proc Div, Bhavnagar, Gujarat, India.	vkshahi@csmcri.res.in; sujay@pe.iitr.ac.in			Science and Engineering Research Board, India [IMP/2018/000282]; Ministry of Human Resource Development, India, Ministries of India [ICSR/UAY/2016/SN]; M/s Premionics Membrane Pvt. Ltd., India	Science and Engineering Research Board, India; Ministry of Human Resource Development, India, Ministries of India; M/s Premionics Membrane Pvt. Ltd., India	Authors are grateful to acknowledge "Imprint-2' program (Project grant code: IMP/2018/000282 dated Jan. 08, 2019) of Science and Engineering Research Board, India and 'Uchchatar Avishkar Yojana' program (Project grant code: ICSR/UAY/2016/SN dated Jan. 04, 2017) of Ministry of Human Resource Development, India, Ministries of India, M/s Premionics Membrane Pvt. Ltd., India and for financial support…	Ashrafi AM, 2017, IRAN J CHEM CHEM ENG, V36, P81; Audinos R, 1997, CHEM ENG TECHNOL, V20, P247, DOI 10.1002/ceat.270200405; Awe S.A., 2013, PRODUCT MET NONFERRO, P1; Bano S, 2019, ELECTROCHIM ACTA, V293, P260, DOI 10.1016/j.electacta.2018.10.029; Buyukkamaci N, 2010, SCI TOTAL ENVIRON, V408, P6070, DOI 10.1016/j.scitotenv.2010.08.045; Chandra A, 2019, CHEM ENG RES DES, V142, P386, DOI 10.1016/j.c…	54	3	3	2	2	ELSEVIER SCI LTD	OXFORD	THE BOULEVARD, LANGFORD LANE, KIDLINGTON, OXFORD OX5 1GB, OXON, ENGLAND	2213-2929	2213-3437		J ENVIRON CHEM ENG	J. Environ. Chem. Eng.	FEB	2022	10	1
J	Khoo, YS; Lau, WJ; Liang, YY; Karaman, M; Gursoy, M; Ismail, AF				Khoo, Ying Siew; Lau, Woei Jye; Liang, Yong Yeow; Karaman, Mustafa; Gursoy, Mehmet; Ismail, Ahmad Fauzi			Eco-friendly surface modification approach to develop thin film nanocomposite membrane with improved desalination and antifouling properties	JOURNAL OF ADVANCED RESEARCH			English	Article						Plasma modification; Thin film nanocomposite; Hydrophilic acrylic acid; Nanotechnology; Desalination	REVERSE-OSMOSIS MEMBRANES; GRAPHENE OXIDE GO; COMPOSITE MEMBRANES; TFN MEMBRANES; HIGH-FLUX; NANOFILTRATION MEMBRANES; CHLORINE RESISTANCE; CARBON NANOTUBES; POLYMERIZATION; NANOPARTICLES	Introduction: Nanomaterials aggregation within polyamide (PA) layer of thin film nanocomposite (TFN) membrane is found to be a common issue and can negatively affect membrane filtration performance. Thus, post-treatment on the surface of TFN membrane is one of the strategies to address the problem. Objective: In this study, an eco-friendly surface modification technique based on plasma enhanced c…	[Khoo, Ying Siew; Lau, Woei Jye; Ismail, Ahmad Fauzi] Univ Teknol Malaysia, Adv Membrane Technol Res Ctr AMTEC, Johor Baharu 81310, Johor, Malaysia; [Liang, Yong Yeow] Univ Malaysia Pahang, Coll Engn Technol, Fac Chem & Proc Engn Technol, Kuantan 26300, Pahang, Malaysia; [Karaman, Mustafa; Gursoy, Mehmet] Konya Tech Univ, Dept Chem Engn, TR-42075 Konya, Turkey		Lau, WJ (corresponding author), Univ Teknol Malaysia, Adv Membrane Technol Res Ctr AMTEC, Johor Baharu 81310, Johor, Malaysia.	lwoeijye@utm.my			Ministry of Science, Technology and Innovation (MOSTI) Malaysia under International Collaboration Fund [IF1118I1041/R, J 130000.7951.4S143]	Ministry of Science, Technology and Innovation (MOSTI) Malaysia under International Collaboration Fund	This work is supported and financially funded by the Ministry of Science, Technology and Innovation (MOSTI) Malaysia under International Collaboration Fund (Grant number: IF1118I1041/R.J 130000.7951.4S143).	Abbas MA, 2020, ADV POLYM TECH, V2020, DOI 10.1155/2020/8281058; Ahmad NA, 2020, DESALINATION, V476, DOI 10.1016/j.desal.2019.114167; Al Aani S, 2018, DESALINATION, V427, P60, DOI 10.1016/j.desal.2017.10.011; Al Mayyahi A, 2018, ENVIRON CHEM LETT, V16, P1469, DOI 10.1007/s10311-018-0758-z; Ali MEA, 2016, DESALINATION, V386, P67, DOI 10.1016/j.desal.2016.02.034; Alventosa-DeLara E, 2014, SEP PURIF…	57	0	0	15	15	ELSEVIER	AMSTERDAM	RADARWEG 29, 1043 NX AMSTERDAM, NETHERLANDS	2090-1232	2090-1224		J ADV RES	J. Adv. Res.	FEB	2022	36
J	Ahmad, NA; Goh, PS; Wong, KC; Mamah, SC; Ismail, AF; Zulhairum, AK				Ahmad, Nor Akalili; Goh, Pei Sean; Wong, Kar Chun; Mamah, Stanley Chinedu; Ismail, Ahmad Fauzi; Zulhairum, Abdul Karim			Accelerated spraying-assisted layer by layer assembly of polyethyleneimine/titania nanosheet on thin film composite membrane for reverse osmosis desalination	DESALINATION			English	Article						Spray coating; Layer by layer; Reverse osmosis; Thin film composite membrane; Titanium nanosheet; Desalination	NANOCOMPOSITE TFN MEMBRANES; SURFACE MODIFICATION; GRAPHENE OXIDE; POLYAMIDE MEMBRANES; TIO2; NANOPARTICLES; DEPOSITION; PERFORMANCE; NANOTUBE; RESISTANCE	Layer by layer (LbL) is a simple and versatile technique for the preparation of an ultrathin layer of composite membrane but the conventional dip-assisted LbL deposition is time consuming. In this study, an accelerated LbL assembly based on spray-on technique was successfully adopted to modify the surface of reverse osmosis (RO) thin film composite (TFC) membrane. The alternate layers of titania …	[Ahmad, Nor Akalili; Goh, Pei Sean; Wong, Kar Chun; Mamah, Stanley Chinedu; Ismail, Ahmad Fauzi; Zulhairum, Abdul Karim] Univ Teknol Malaysia, Fac Engn, Adv Membrane Technol Res Ctr AMTEC, Sch Chem & Energy Engn, Skudai 81310, Johor, Malaysia; [Mamah, Stanley Chinedu] Alex Ekwueme Fed Univ Ebonyi State, Dept Chem Engn, Abakaliki, Ebonyi State, Nigeria		Goh, PS (corresponding author), Univ Teknol Malaysia, Fac Engn, Adv Membrane Technol Res Ctr AMTEC, Sch Chem & Energy Engn, Skudai 81310, Johor, Malaysia.	peisean@petroleum.utm.my			Ministry of Higher Education Malaysia under Malaysia Research University Network Grant [4L862]	Ministry of Higher Education Malaysia under Malaysia Research University Network Grant	The authors would like to acknowledge the financial support pro-vided by The Ministry of Higher Education Malaysia under Malaysia Research University Network Grant (4L862) .	Ahmad NA, 2020, MEMBRANES-BASEL, V10, DOI 10.3390/membranes10090237; Ahmad NA, 2020, DESALINATION, V476, DOI 10.1016/j.desal.2019.114167; Alsalhy QF, 2013, CHEM ENG COMMUN, V200, P1, DOI 10.1080/00986445.2012.685529; Asadollahi M, 2017, DESALINATION, V420, P330, DOI 10.1016/j.desal.2017.05.027; Azelee IW, 2017, DESALINATION, V409, P163, DOI 10.1016/j.desal.2017.01.029; Aziz AA, 2020, J WATER PROC…	61	0	0	13	13	ELSEVIER	AMSTERDAM	RADARWEG 29, 1043 NX AMSTERDAM, NETHERLANDS	0011-9164	1873-4464		DESALINATION	Desalination	2022-05-01	2022	529
J	Yao, L; Li, Y; Cheng, QS; Chen, Z; Song, JL				Yao, Lei; Li, Yong; Cheng, Qisong; Chen, Zhe; Song, Jinling			Modeling and optimization of metal-organic frameworks membranes for reverse osmosis with artificial neural networks	DESALINATION			English	Article						Metal-organic frameworks; Membrane; Reverse osmosis; Artificial neural network; Mean impact value	GRAPHENE OXIDE; NANOFILTRATION MEMBRANE; SEAWATER DESALINATION; FILM; PERFORMANCE; SEPARATION; NANOPARTICLES; UIO-66	Metal-organic frameworks (MOFs) have recently attracted tremendous attention as membrane materials for desalination owing to their diversified structures, permselectivity, and tunable functionalities. However, the structure-performance relationship of MOF membranes still has not been elucidated. Herein, artificial neural networks (ANN) were developed to form prediction model of MOF thin film nano…	[Yao, Lei; Li, Yong; Cheng, Qisong; Song, Jinling] Wuhan Inst Technol, Sch Elect & Informat Engn, Wuhan 430205, Peoples R China; [Chen, Zhe] Wuhan Inst Technol, Sch Mat Sci & Engn, Hubei Key Lab Plasma Chem & Adv Mat, Wuhan 430205, Peoples R China		Yao, L (corresponding author), Wuhan Inst Technol, Sch Elect & Informat Engn, Wuhan 430205, Peoples R China.	yaoolei@foxmail.com			Natural Science Foundation of Hubei Province [2020CFB279]; Scientific Research Program of Hubei Provincial Department of Education [B2020052]; Graduate Innovative Fund of Wuhan Institute of Technology [CX2021094]	Natural Science Foundation of Hubei Province(Natural Science Foundation of Hubei Province); Scientific Research Program of Hubei Provincial Department of Education; Graduate Innovative Fund of Wuhan Institute of Technology	Acknowledgement This work was supported by Natural Science Foundation of Hubei Province [grant number 2020CFB279] , Scientific Research Program of Hubei Provincial Department of Education [grant number B2020052] , and Graduate Innovative Fund of Wuhan Institute of Technology [grant number CX2021094] .	Abdullah N, 2021, DESALINATION, V500, DOI 10.1016/j.desal.2020.114867; Ahmed FE, 2021, DESALINATION, V517, DOI 10.1016/j.desal.2021.115183; Aish AM, 2015, DESALINATION, V367, P240, DOI 10.1016/j.desal.2015.04.008; Aljundi IH, 2017, DESALINATION, V420, P12, DOI 10.1016/j.desal.2017.06.020; Anis SF, 2019, DESALINATION, V470, DOI 10.1016/j.desal.2019.114104; Baig MI, 2019, CHEM ENG J, V373, P1190, D…	79	0	0	14	14	ELSEVIER	AMSTERDAM	RADARWEG 29, 1043 NX AMSTERDAM, NETHERLANDS	0011-9164	1873-4464		DESALINATION	Desalination	2022-06-15	2022	532
J	El-Shafai, NM; Shukry, M; Sharshir, SW; Ramadan, MS; Alhadhrami, A; El-Mehasseb, I				El-Shafai, Nagi M.; Shukry, Mustafa; Sharshir, Swellam W.; Ramadan, Mohamed S.; Alhadhrami, A.; El-Mehasseb, Ibrahim			Advanced applications of the nanohybrid membrane of chitosan/nickel oxide for photocatalytic, electro-biosensor, energy storage, and supercapacitors	JOURNAL OF ENERGY STORAGE			English	Article						Chitosan; Photocatalytic; Water desalination; Supercapacitors; Biosensors	GRAPHENE OXIDE; POLY(PHENYL ACRYLATE); PERFORMANCE; NANOPARTICLES; FABRICATION; POLY(STYRENE-CO-ACRYLONITRILE); NANOCOMPOSITE; GLUTATHIONE; REDUCTION; SHEETS	The present work explains the importance of electron transfer between nickel oxide nanoparticles (NiO NPs) and nano chitosan (Cs NPs) surface for various applications, where nanohybrid membrane (NHM) of (Cs@NiO) is combined and characterized successfully. The photocatalytic activity against the organic pollutants via the strong creation of the reactive oxygen species (ROS), where the efficiency w…	[El-Shafai, Nagi M.; El-Mehasseb, Ibrahim] Kafrelsheikh Univ, Fac Sci, Nanotechnol Ctr, Chem Dept, Kafrelsheikh 33516, Egypt; [Shukry, Mustafa] Kafrelsheikh Univ, Fac Vet Med, Dept Physiol, Kafrelsheikh, Egypt; [Sharshir, Swellam W.] Kafrelsheikh Univ, Fac Engn, Mech Engn Dept, Kafrelsheikh 33516, Egypt; [Ramadan, Mohamed S.] Alexandria Univ, Dept Chem, Fac Sci, Alexandria, Egypt; [Alhadhrami, A.…		El-Shafai, NM; El-Mehasseb, I (corresponding author), Kafrelsheikh Univ, Fac Sci, Nanotechnol Ctr, Chem Dept, Kafrelsheikh 33516, Egypt.	nagimohamed2016@gmail.com; elmehasseb2@gmail.com			Taif University, Taif, Saudi Arabia [TURSP-2020/47]	Taif University, Taif, Saudi Arabia	The authors extend their appreciation to Deanship of Scientific Research at Taif University for funding this work through Researchers Supporting Project number (TURSP-2020/47), Taif University, Taif, Saudi Arabia.	Abdel-Tawwab M, 2021, AQUACULTURE, V536, DOI 10.1016/j.aquaculture.2021.736467; Atta MS, 2017, INT J MOL SCI, V18, DOI 10.3390/ijms18050919; Azwar E, 2018, INT J HYDROGEN ENERG, V43, P20811, DOI 10.1016/j.ijhydene.2018.09.111; Bancroft J., 1982, THEORY PRACTICE HIST, V2, P338; Bello YH, 2020, FUEL, V269, DOI 10.1016/j.fuel.2020.117436; BRADFORD MM, 1976, ANAL BIOCHEM, V72, P248, DOI 10.1016/0003-…	57	2	2	0	0	ELSEVIER	AMSTERDAM	RADARWEG 29a, 1043 NX AMSTERDAM, NETHERLANDS		2352-152X		J ENERGY STORAGE	J. Energy Storage	JUN	2022	50
J	Zou, XY; Li, MS; Xiao, HF; Zhou, SY; Chen, CL; Zhao, YJ				Zou, Xiuyang; Li, Meisheng; Xiao, Huifang; Zhou, Shouyong; Chen, Chenglung; Zhao, Yijiang			Simulation study on real laminar assembly of g-C3N4 high performance free standing membrane with bio-based materials	SEPARATION AND PURIFICATION TECHNOLOGY			English	Article						Molecular dynamics simulation; g-C3N4; Free standing membrane; Chitosan; Desalination	GRAPHENE OXIDE MEMBRANES; CARBON NITRIDE NANOSHEETS; NANOFILTRATION MEMBRANES; MOLECULAR-DYNAMICS; WATER DESALINATION; HOLLOW-FIBER; DEHYDRATION; FLUX; SELECTIVITY; FABRICATION	The complex transport mechanism of water and ions in the membrane hinders the design of free standing membranes. The mechanism of the mass transport characteristics of traditional nanofiltration membranes is no longer applicable to free standing membranes due to the change of the driving force in the membrane. In this study, the vacuum filtration of the g-C3N4 suspension was simulated to form a f…	[Zou, Xiuyang; Li, Meisheng; Xiao, Huifang; Zhou, Shouyong; Chen, Chenglung; Zhao, Yijiang] Huaiyin Normal Univ, Sch Chem & Chem Engn, Jiangsu Key Lab Chem Low Dimens Mat, Jiangsu Engn Lab Environm Funct Mat, Huaian 223300, Jiangsu, Peoples R China; [Chen, Chenglung] Natl Sun Yat Sen Univ, Dept Chem, Kaohsiung 80424, Taiwan		Li, MS; Zhao, YJ (corresponding author), Huaiyin Normal Univ, Sch Chem & Chem Engn, Jiangsu Key Lab Chem Low Dimens Mat, Jiangsu Engn Lab Environm Funct Mat, Huaian 223300, Jiangsu, Peoples R China.	lms1108@hytc.edu.cn; cyjzhao@126.com	ZHOU, SHOUYONG/N-9398-2016; Zhao, Yijiang/ABH-2387-2021; Meisheng, Li/AGG-1007-2022	ZHOU, SHOUYONG/0000-0002-3500-7961; Zou, Xiuyang/0000-0002-1593-2092	National Natural Science Foundation of China [21878118]; Natural Science Foundation of the Jiangsu Higher Education Institutions of China [18KJA530003]; Natural Science Foundation of Jiangsu Province [BK20211368]; Jiangsu Province Qing Lan Project for Young Academic Leaders; open project program of Jiangsu Key Lab for Chemistry of Low-Dimensional Materials [JSKC17005]	National Natural Science Foundation of China(National Natural Science Foundation of China (NSFC)); Natural Science Foundation of the Jiangsu Higher Education Institutions of China(National Natural Science Foundation of China (NSFC)); Natural Science Foundation of Jiangsu Province(Natural Science Foundation of Jiangsu Province); Jiangsu Province Qing Lan Project for Young Academic Leaders; open pr…	The authors are grateful for the financial support of the National Natural Science Foundation of China (No. 21878118), Natural Science Foundation of the Jiangsu Higher Education Institutions of China (18KJA530003), Natural Science Foundation of Jiangsu Province (BK20211368), Jiangsu Province Qing Lan Project for Young Academic Leaders, and the open project program of Jiangsu Key Lab for Chemistry…	Anand A, 2018, DESALINATION, V429, P119, DOI 10.1016/j.desal.2017.12.012; Bi QY, 2021, SEP PURIF TECHNOL, V257, DOI 10.1016/j.seppur.2020.117959; Cao KT, 2015, J MEMBRANE SCI, V490, P72, DOI 10.1016/j.memsci.2015.04.050; Chen JX, 2016, RSC ADV, V6, P112148, DOI 10.1039/c6ra21192e; Chen JJ, 2012, ENVIRON SCI TECHNOL, V46, P10341, DOI 10.1021/es301774g; Chen L, 2017, NATURE, V550, P415, DOI 10.1038…	54	0	0	19	44	ELSEVIER	AMSTERDAM	RADARWEG 29, 1043 NX AMSTERDAM, NETHERLANDS	1383-5866	1873-3794		SEP PURIF TECHNOL	Sep. Purif. Technol.	2022-01-01	2022	278
J	Rezaee, M; Yeganegi, A; Namvarpour, M; Ghassemi, H				Rezaee, Mohammad; Yeganegi, Arian; Namvarpour, Mohammad; Ghassemi, Hojat			Fluid flow dynamics in deformed carbon nanotubes with unaffected cross section	ADVANCES IN NANO RESEARCH			English	Article						carbon nanotube; desalination graphene; flow rate; monatomic fluids	MOLECULAR-DYNAMICS; WATER DESALINATION; SIMULATIONS; DIFFUSION; TRANSPORT; DENSITY; SHAPE	Numerical modelling of an integrated Carbon NanoTube (CNT) membrane is only achievable if probable deformations and realistic alterations from a perfect CNT membrane are taken into account. Considering the possible forms of CNTs, bending is one of the most probable deformations in these high aspect ratio nanostructures. Hence, investigation of effect associated with bent CNTs are of great interes…	[Rezaee, Mohammad; Yeganegi, Arian; Namvarpour, Mohammad; Ghassemi, Hojat] Iran Univ Sci & Technol, Sch Mech Engn, Tehran, Iran		Ghassemi, H (corresponding author), Iran Univ Sci & Technol, Sch Mech Engn, Tehran, Iran.	h_ghassemi@iust.ac.ir						Ackerman DM, 2003, MOL SIMULAT, V29, P677, DOI 10.1080/0892702031000103239; Alexiadis A, 2008, CHEM ENG SCI, V63, P2793, DOI 10.1016/j.ces.2008.03.004; Ang EYM, 2019, DESALINATION, V451, P35, DOI 10.1016/j.desal.2018.03.029; Arash B, 2014, COMP MATER SCI, V90, P50, DOI 10.1016/j.commatsci.2014.04.012; Barclay PL, 2016, PHYS REV E, V94, DOI 10.1103/PhysRevE.94.063303; Barzegar HR, 2017, NANO RES, …	55	0	0	4	4	TECHNO-PRESS	DAEJEON	PO BOX 33, YUSEONG, DAEJEON 305-600, SOUTH KOREA	2287-237X	2287-2388		ADV NANO RES	Adv. Nano Res.	MAR	2022	12	3
J	Chen, J; Zuo, KC; Li, B; Hu, JH; Liu, WB; Xia, DS; Lin, L; Liang, JJ; Li, XY				Chen, Jiao; Zuo, Kuichang; Li, Bing; Hu, Jiahui; Liu, Wenbao; Xia, Dongsheng; Lin, Lin; Liang, Jiajin; Li, Xiao-yan			Fungal hypha-derived freestanding porous carbon pad as a high-capacity electrode for water desalination in membrane capacitive deionization	CHEMICAL ENGINEERING JOURNAL			English	Article						Capacitive deionization; Water desalination; Fungal hypha; Porous carbon electrode; Carbon fiber; Freestanding structure	NITROGEN-DOPED CARBON; ELECTROSORPTION SELECTIVITY; MESOPOROUS CARBON; COMPOSITE ELECTRODES; BACTERIAL-CELLULOSE; ION SELECTIVITY; WASTE-WATER; IN-SITU; PERFORMANCE; GRAPHENE	Capacitive deionization (CDI) is an emerging technology for water desalination, especially low-salinity water. Freestanding porous carbon-based electrodes with rapid electron transfer rate and effective ion diffusion features are desired to achieve high desalination performance. Here, a porous carbon pad derived from the fungal hyphae of Aspergillus niger was prepared as a precursor of the electr…	[Chen, Jiao; Li, Bing; Hu, Jiahui; Lin, Lin; Liang, Jiajin; Li, Xiao-yan] Tsinghua Univ, Tsinghua Shenzhen Int Grad Sch, Shenzhen Engn Res Lab Sludge & Food Waste Treatme, Shenzhen 518055, Peoples R China; [Chen, Jiao; Li, Bing; Hu, Jiahui; Lin, Lin; Liang, Jiajin] Tsinghua Univ, Tsinghua Shenzhen Int Grad Sch, Guangdong Prov Engn Res Ctr Urban Water Recycling, Shenzhen 518055, Peoples R China; […		Li, XY (corresponding author), Tsinghua Univ, Tsinghua Shenzhen Int Grad Sch, Shenzhen Engn Res Lab Sludge & Food Waste Treatme, Shenzhen 518055, Peoples R China.; Li, XY (corresponding author), Univ Hong Kong, Dept Civil Engn, Environm Engn Res Ctr, Pokfulam, Hong Kong 999077, Peoples R China.	xlia@hku.hk	Li, Bing/B-7282-2017	Li, Bing/0000-0002-7161-0477	National Natural Science Foundation of China [51978369]; Research Grants Council of the Hong Kong SAR Government [17210219, T21-711/16R]; Shenzhen Municipal Science and Technology Innovation Council of the Shenzhen Government, China [JCYJ20180508152004176, JCYJ20200109142831245, KCXFZ20200 201100844824]	National Natural Science Foundation of China(National Natural Science Foundation of China (NSFC)); Research Grants Council of the Hong Kong SAR Government(Hong Kong Research Grants Council); Shenzhen Municipal Science and Technology Innovation Council of the Shenzhen Government, China	This research work was supported by the National Natural Science Foundation of China (Grant No. 51978369), Research Grants Council of the Hong Kong SAR Government (Grant No. 17210219 and T21-711/16R), and Shenzhen Municipal Science and Technology Innovation Council of the Shenzhen Government, China (Grant No. JCYJ20180508152004176, JCYJ20200109142831245, KCXFZ20200 201100844824).	Ahn HJ, 2007, MAT SCI ENG A-STRUCT, V449, P841, DOI 10.1016/j.msea.2006.02.448; Alklaibi AM, 2005, DESALINATION, V171, P111, DOI 10.1016/j.desal.2004.03.024; Chai LY, 2015, NANO ENERGY, V17, P224, DOI 10.1016/j.nanoen.2015.09.001; Chen ZL, 2015, DESALINATION, V369, P46, DOI 10.1016/j.desal.2015.04.022; Cheng Q, 2011, CARBON, V49, P2917, DOI 10.1016/j.carbon.2011.02.068; Chenitz R, 2018, ENERG ENV…	68	4	4	6	6	ELSEVIER SCIENCE SA	LAUSANNE	PO BOX 564, 1001 LAUSANNE, SWITZERLAND	1385-8947	1873-3212		CHEM ENG J	Chem. Eng. J.	2022-04-01	2022	433		3
J	Fontananova, E; Tocci, E; Abu-Zurayk, R; Grosso, V; Meringolo, C; Muzzi, C; Al Bawab, A; Qtaishat, MR; De Filpo, G; Curcio, E; Drioli, E; Di Profio, G				Fontananova, Enrica; Tocci, Elena; Abu-Zurayk, Rund; Grosso, Valentina; Meringolo, Carmen; Muzzi, Chiara; Al Bawab, Abeer; Qtaishat, Mohammed Rasool; De Filpo, Giovanni; Curcio, Efrem; Drioli, Enrico; Di Profio, Gianluca			An environmental-friendly electrostatically driven method for preparing graphene oxide composite membranes with amazing stability in aqueous solutions	JOURNAL OF MEMBRANE SCIENCE			English	Article						Co-poly(amide-imide); Diamine; Graphene oxide; Membrane; Self-assembly; Stability; Zeta potential	WATER; NANOFILTRATION; PERMEATION	Graphene oxide (GO) membranes are outstanding candidates for desalination and wastewater treatment thanks to the fast water permeation through two-dimensional nanocapillaries, combined with size and electrostatic ion exclusion mechanisms. However, their use for ionic and molecular separations is limited due to swelling phenomena which reduce both, selectivity and mechanical stability of GO lamina…	[Fontananova, Enrica; Tocci, Elena; Grosso, Valentina; Meringolo, Carmen; Muzzi, Chiara; Drioli, Enrico; Di Profio, Gianluca] Univ Calabria, Inst Membrane Technol Natl Res Council ITM CNR, Via P Bucci,Cubo 17-C,CS, I-87036 Arcavacata Di Rende, Italy; [Abu-Zurayk, Rund; Al Bawab, Abeer] Univ Jordan, Hamdi Mango Ctr Sci Res, Amman 11942, Jordan; [Abu-Zurayk, Rund] Univ Jordan, Nanotechnol Ctr, Amma…		Fontananova, E; Di Profio, G (corresponding author), Univ Calabria, Inst Membrane Technol Natl Res Council ITM CNR, Via P Bucci,Cubo 17-C,CS, I-87036 Arcavacata Di Rende, Italy.	e.fontananova@itm.cnr.it; g.diprofio@itm.cnr.it			Italian Ministry of University and Research [prot. MIUR n. 10912, 06/06/2016, decree n. 3366, 12/18/2018]; University of Jordan [IDEA-ERA-NETMED2-72-357]	Italian Ministry of University and Research(Ministry of Education, Universities and Research (MIUR)); University of Jordan	This work was supported by the Italian Ministry of University and Research (prot. MIUR n. 10912, 06/06/2016; concession grant decree n. 3366, 12/18/2018) and the Deanship of Scientific Research at The University of Jordan within the project "Development of a solar powered, zero liquid discharge Integrated desalination membrane system to address the needs for water of the Mediterranean region"., (…	Abraham J, 2017, NAT NANOTECHNOL, V12, P546, DOI [10.1038/NNANO.2017.21, 10.1038/nnano.2017.21]; Chen L, 2017, NATURE, V550, P415, DOI 10.1038/nature24044; Chong JY, 2018, J MEMBRANE SCI, V549, P385, DOI 10.1016/j.memsci.2017.12.018; Dervin S, 2016, NANOSCALE, V8, P15115, DOI 10.1039/c6nr04508a; Fontananova E, 2013, J APPL POLYM SCI, V129, P1653, DOI 10.1002/app.38612; Gao HK, 2022, J MEMBRANE SC…	37	0	0	7	7	ELSEVIER	AMSTERDAM	RADARWEG 29, 1043 NX AMSTERDAM, NETHERLANDS	0376-7388	1873-3123		J MEMBRANE SCI	J. Membr. Sci.	2022-08-05	2022	655
J	Masibi, EG; Makhetha, TA; Moutloali, RM				Masibi, Elizabeth Gaobodiwe; Makhetha, Thollwana Andretta; Moutloali, Richard Motlhaletsi			Effect of the Incorporation of ZIF-8@GO into the Thin-Film Membrane on Salt Rejection and BSA Fouling	MEMBRANES			English	Article						interfacial polymerization; graphene oxide; nanofiltration; thin film composite membranes; zeolitic imidazole framework-8	COMPOSITE NANOFILTRATION MEMBRANE; MIXED-MATRIX MEMBRANE; IN-SITU SYNTHESIS; GRAPHENE OXIDE; INTERFACIAL POLYMERIZATION; HYBRID NANOCOMPOSITES; SURFACE MODIFICATION; WATER DESALINATION; PERFORMANCE; ADSORPTION	A series of Zeolitic imidazole framework-8 (ZIF-8) clusters supported on graphene oxide (ZIF-8@GO) nanocomposites were prepared by varying the ratios of ZIF-8 to GO. The resultant nanocomposites were characterized using various techniques, such as Scanning Electron Microscope (SEM), Transmission Electron Microscope (TEM), X-ray diffraction (XRD), Brunauer-Emmett-Teller (BET), thermogravimetric an…	[Masibi, Elizabeth Gaobodiwe; Makhetha, Thollwana Andretta] Univ Johannesburg, Fac Sci, Dept Chem Sci, POB 17011, ZA-2028 Johannesburg, South Africa; [Masibi, Elizabeth Gaobodiwe; Makhetha, Thollwana Andretta; Moutloali, Richard Motlhaletsi] Univ Johannesburg, DSI Mintek Nanotechnol Innovat Ctr UJ Water Res N, POB 17011, ZA-2028 Johannesburg, South Africa; [Moutloali, Richard Motlhaletsi] Univ So…		Moutloali, RM (corresponding author), Univ Johannesburg, DSI Mintek Nanotechnol Innovat Ctr UJ Water Res N, POB 17011, ZA-2028 Johannesburg, South Africa.; Moutloali, RM (corresponding author), Univ South Africa, Coll Sci Engn & Technol, Inst Nanotechnol & Water Sustainabil, ZA-1709 Florida, Roodepoort, South Africa.	gaobodiwemasibi9@gmail.com; tamakhetha@uj.ac.za; moutlrm@unisa.ac.za		moutloali, richard/0000-0002-2965-5241	Department of Science and Innovation/Mintek Nanotechnology Innovation Centre (NIC)	Department of Science and Innovation/Mintek Nanotechnology Innovation Centre (NIC)	This research was partially funded by Department of Science and Innovation/Mintek Nanotechnology Innovation Centre (NIC) which also provided a bursary for EGM.	Abdi J, 2017, CHEM ENG J, V326, P1145, DOI 10.1016/j.cej.2017.06.054; Abuhabib A.A, 2018, WIRELESS COMMUNICATI, V2, P64, DOI [10.5772/32009, DOI 10.5772/32009]; Ahmad NA, 2018, MEMBRANES-BASEL, V8, DOI 10.3390/membranes8040086; Ahmad NNR, 2016, REV CHEM ENG, V32, P181, DOI 10.1515/revce-2015-0031; Al Mayyahi A, 2018, MEMBRANES-BASEL, V8, DOI 10.3390/membranes8030068; Ali A, 2018, RENEW SUST ENERG…	68	0	0	9	9	MDPI	BASEL	ST ALBAN-ANLAGE 66, CH-4052 BASEL, SWITZERLAND		2077-0375		MEMBRANES-BASEL	Membranes	APR	2022	12	4
J	Liang, NJ; Li, QS; Pan, GH; Liu, CX; Liu, YZ				Liang, Nianjie; Li, Qiaosheng; Pan, Ganghuo; Liu, Chunxiang; Liu, Yuzhou			Carbon Material With Ordered Sub-Nanometer Hole Defects	FRONTIERS IN CHEMISTRY			English	Article						holey carbon material; hole defects; water-soluble; low bandgap; catalytic activity	GRAPHENE OXIDE; WATER; NANOPARTICLES; HYDROGENATION; DESALINATION; DISPERSIONS; MEMBRANE; GRADIENT	A holey carbon material with ordered sub-nanometer hole defects was synthesized from oxidative cyclodehydrogenation of a polyhexaphenylbenzene precursor. Band gap of around 2.2 eV is formed due to the narrow connection between the hexabenzocoronene subunits. It has weak interlayer interaction energy compared with graphene and shows easy dispersion in a wide range of solvents, surprisingly includi…	[Liang, Nianjie; Li, Qiaosheng; Pan, Ganghuo; Liu, Chunxiang; Liu, Yuzhou] Beihang Univ, Sch Chem, Beijing, Peoples R China; [Liu, Yuzhou] Beihang Univ, Beijing Adv Innovat Ctr Biomed Engn, Beijing, Peoples R China; [Liu, Yuzhou] Beijing Shenyun Zhihe Technol Co Ltd, Beijing, Peoples R China		Liu, YZ (corresponding author), Beihang Univ, Sch Chem, Beijing, Peoples R China.; Liu, YZ (corresponding author), Beihang Univ, Beijing Adv Innovat Ctr Biomed Engn, Beijing, Peoples R China.; Liu, YZ (corresponding author), Beijing Shenyun Zhihe Technol Co Ltd, Beijing, Peoples R China.	liuyuzhou@buaa.edu.cn			Beihang University Research Fund [74004601]; Youth 1000 Talent Fund [KZ37029501]; 111 Project [B14009]	Beihang University Research Fund; Youth 1000 Talent Fund; 111 Project(Ministry of Education, China - 111 Project)	Funding This work was supported by Beihang University Research Fund 74004601, Youth 1000 Talent Fund KZ37029501, and the 111 Project (B14009). This research was supported by the high performance computing (HPC) resources at Beihang University and the DeepChem platform from Shenyunzhihe Company.	Becke AD, 2006, J CHEM PHYS, V124, DOI 10.1063/1.2139668; Marco AB, 2017, ANGEW CHEM INT EDIT, V56, P6946, DOI 10.1002/anie.201700271; Berashevich J, 2011, J PHYS CHEM C, V115, P24666, DOI 10.1021/jp2095032; Bieri M, 2009, CHEM COMMUN, P6919, DOI 10.1039/b915190g; Boland CS, 2016, SCIENCE, V354, P1257, DOI 10.1126/science.aag2879; Bourlinos AB, 2009, SOLID STATE COMMUN, V149, P2172, DOI 10.1016/j…	64	0	0	10	10	FRONTIERS MEDIA SA	LAUSANNE	AVENUE DU TRIBUNAL FEDERAL 34, LAUSANNE, CH-1015, SWITZERLAND	2296-2646			FRONT CHEM	Front. Chem.	2022-03-21	2022	10
J	Idrees, MF; Tariq, U				Idrees, Muhammad Faisal; Tariq, Umar			Enhancing chlorine resistance in polyamide membranes with surface & structure modification strategies	WATER SUPPLY			English	Article						chemical grafting; chlorine resistance; interfacial polymerization; polyamide membranes; reverse osmosis	REVERSE-OSMOSIS MEMBRANES; GRAPHITIC CARBON NITRIDE; POLY(ARYLENE ETHER SULFONE); END GROUP MODIFICATION; GRAPHENE OXIDE GO; WATER-TREATMENT; INTERFACIAL POLYMERIZATION; NANOFILTRATION MEMBRANE; COMPOSITE MEMBRANES; SUBCRITICAL FLUIDS	Higher efficient reverse osmosis (RO) membrane development is a significant issue due to the payoff among salt rejection and water flux and permissive chlorine attacking and fouling potential. Weak chlorine resistance is a distinctive challenge for composite polyamide thin-film reverse osmosis membranes. A commercial aromatic membrane was modified by grafting nitrogen-doped graphene oxide quantum…	[Idrees, Muhammad Faisal; Tariq, Umar] Univ Engn & Technol, Dept Chem Engn, GT Rd, Lahore 54890, Pakistan		Idrees, MF (corresponding author), Univ Engn & Technol, Dept Chem Engn, GT Rd, Lahore 54890, Pakistan.	faisalidrees.004@gmail.com		Idrees, Muhammad Faisal/0000-0002-8819-5038				Abbasi-Garravand E, 2017, DESALINATION, V421, P135, DOI 10.1016/j.desal.2017.01.038; Ali MEA, 2016, DESALINATION, V386, P67, DOI 10.1016/j.desal.2016.02.034; Bodzek M., 2012, TAYLOR FR, P37; Buch PR, 2008, J MEMBRANE SCI, V309, P36, DOI 10.1016/j.memsci.2007.10.004; CADOTTE J, 1988, DESALINATION, V70, P77, DOI 10.1016/0011-9164(88)85045-8; Cao SJ, 2018, J MEMBRANE SCI, V564, P473, DOI 10.1016/j.m…	84	1	1	9	31	IWA PUBLISHING	LONDON	REPUBLIC-EXPORT BLDG, UNITS 1 04 & 1 05, 1 CLOVE CRESCENT, LONDON, ENGLAND	1606-9749	1607-0798		WATER SUPPLY	Water Supply	FEB	2022	22	2
J	Lim, YJ; Goh, K; Wang, R				Lim, Yu Jie; Goh, Kunli; Wang, Rong			The coming of age of water channels for separation membranes: from biological to biomimetic to synthetic	CHEMICAL SOCIETY REVIEWS			English	Review							COVALENT-ORGANIC FRAMEWORKS; GRAPHENE OXIDE MEMBRANES; FILM NANOCOMPOSITE MEMBRANES; REVERSE-OSMOSIS MEMBRANE; ION-TRANSPORT; LIPID-BILAYER; ENVIRONMENTAL APPLICATIONS; NANOFILTRATION MEMBRANES; DESALINATION PERFORMANCE; ANTIMICROBIAL ACTIVITY	Water channels are one of the key pillars driving the development of next-generation desalination and water treatment membranes. Over the past two decades, the rise of nanotechnology has brought together an abundance of multifunctional nanochannels that are poised to reinvent separation membranes with performances exceeding those of state-of-the-art polymeric membranes within the water-energy nex…	[Lim, Yu Jie; Goh, Kunli; Wang, Rong] Nanyang Technol Univ, Singapore Membrane Technol Ctr, Nanyang Environm & Water Res Inst, Singapore 637141, Singapore; [Lim, Yu Jie; Wang, Rong] Nanyang Technol Univ, Sch Civil & Environm Engn, Singapore 639798, Singapore; [Lim, Yu Jie] Nanyang Technol Univ, Grad Coll, Interdisciplinary Grad Programme, Singapore 637553, Singapore		Wang, R (corresponding author), Nanyang Technol Univ, Singapore Membrane Technol Ctr, Nanyang Environm & Water Res Inst, Singapore 637141, Singapore.; Wang, R (corresponding author), Nanyang Technol Univ, Sch Civil & Environm Engn, Singapore 639798, Singapore.	rwang@ntu.edu.sg	Lim, Yu Jie/AAQ-2700-2021; Wang, Rong/A-3800-2011; Goh, Kunli/J-8002-2015	Lim, Yu Jie/0000-0001-7786-4024; Wang, Rong/0000-0001-8257-0282; Goh, Kunli/0000-0001-5499-5187	Singapore National Research Foundation under its Urban Solutions & Sustainability Program [PUB-1801-0010]	Singapore National Research Foundation under its Urban Solutions & Sustainability Program	This research grant was supported by the Singapore National Research Foundation under its Urban Solutions & Sustainability Program and administered by PUB, Singapore's National Water Agency (grant number: PUB-1801-0010).	Abaie E, 2021, FRONT ENV SCI ENG, V15, DOI 10.1007/s11783-021-1412-8; Abraham J, 2017, NAT NANOTECHNOL, V12, P546, DOI [10.1038/NNANO.2017.21, 10.1038/nnano.2017.21]; Acar ET, 2019, SCI ADV, V5, DOI 10.1126/sciadv.aav2568; Aguirre-Guti?rrez J., 2020, NAT COMMUN, V11, P3346, DOI 10.1038/s41467-020-16973-4; Akbari A, 2016, NAT COMMUN, V7, DOI 10.1038/ncomms10891; Akiyama G, 2012, MICROPOR MESOPOR M…	300	0	0	60	60	ROYAL SOC CHEMISTRY	CAMBRIDGE	THOMAS GRAHAM HOUSE, SCIENCE PARK, MILTON RD, CAMBRIDGE CB4 0WF, CAMBS, ENGLAND	0306-0012	1460-4744		CHEM SOC REV	Chem. Soc. Rev.	2022-06-06	2022	51	11
J	Gu, YH; Yan, X; Chen, Y; Guo, XJ; Lang, WZ				Gu, Yi-Hang; Yan, Xi; Chen, Yan; Guo, Xiao-Jing; Lang, Wan-Zhong			Exquisite manipulation of two-dimensional laminar graphene oxide (GO) membranes via layer-by-layer self-assembly method with cationic dyes as cross-linkers	JOURNAL OF MEMBRANE SCIENCE			English	Article						Two-dimensional laminar membranes; Graphene oxide; Layer-by-layer self-assembly; Cationic dyes; Nanofiltration; Antibacterial membrane	NANOHYBRID MEMBRANES; COMPOSITE MEMBRANES; WATER TRANSPORT; BASE STRENGTHS; SEPARATION; NANOFILTRATION; PERMEATION; NANOPARTICLES; DESALINATION; NANOSHEETS	Herein, we propose one novel strategy by layer-by-layer (LBL) self-assembly method to prepare two-dimensional (2D) laminar membranes assembled between sulfonated graphene oxide (S-GO) nanosheets and various cationic dyes on the polyethyleneimine (PEI)-modified Nylon-6 (PA6) substrate. The membrane performances are manipulated exquisitely by the charge of substrate, the assembled dye type, dye siz…	[Yan, Xi; Chen, Yan; Guo, Xiao-Jing; Lang, Wan-Zhong] Shanghai Normal Univ, Coll Chem & Mat Sci, Key Lab Resource Chem, Educ Minist, 100 Guilin Rd, Shanghai 200234, Peoples R China; Shanghai Normal Univ, Coll Chem & Mat Sci, Shanghai Key Lab Rare Earth Funct Mat, 100 Guilin Rd, Shanghai 200234, Peoples R China		Lang, WZ (corresponding author), Shanghai Normal Univ, Coll Chem & Mat Sci, Key Lab Resource Chem, Educ Minist, 100 Guilin Rd, Shanghai 200234, Peoples R China.	wzlang@shnu.edu.cn			Natural Science Foundation of Shanghai [18ZR1427800]; National Natural Science Foundation of China [22005191]; "111" Innovation and Talent Recruitment Base on Photochemical and Energy Materials [D18020]; Shanghai Engineering Research Center of Green Energy Chemical Engineering [18DZ2254200]	Natural Science Foundation of Shanghai(Natural Science Foundation of Shanghai); National Natural Science Foundation of China(National Natural Science Foundation of China (NSFC)); "111" Innovation and Talent Recruitment Base on Photochemical and Energy Materials; Shanghai Engineering Research Center of Green Energy Chemical Engineering	The research is supported by Natural Science Foundation of Shanghai (18ZR1427800) , National Natural Science Foundation of China (22005191) , & quot;111 & quot; Innovation and Talent Recruitment Base on Photochemical and Energy Materials (No. D18020) , Shanghai Engineering Research Center of Green Energy Chemical Engineering (No. 18DZ2254200) .	Abadikhah H, 2019, ACS APPL MATER INTER, V11, P23535, DOI 10.1021/acsami.9b03557; Akbari A, 2016, NAT COMMUN, V7, DOI 10.1038/ncomms10891; Chen L, 2017, NATURE, V550, P415, DOI 10.1038/nature24044; Chen XY, 2022, CHEM ENG J, V433, DOI 10.1016/j.cej.2021.133593; Choi W, 2013, ACS APPL MATER INTER, V5, P12510, DOI 10.1021/am403790s; Chong JY, 2018, J MEMBRANE SCI, V549, P385, DOI 10.1016/j.memsci.2…	77	0	0	1	1	ELSEVIER	AMSTERDAM	RADARWEG 29, 1043 NX AMSTERDAM, NETHERLANDS	0376-7388	1873-3123		J MEMBRANE SCI	J. Membr. Sci.	2022-09-15	2022	658
J	Zhang, W; Chu, RR; Shi, WX; Hu, YX				Zhang, Wei; Chu, Rongrong; Shi, Wenxiong; Hu, Yunxia			Quantitively unveiling the activity-structure relationship of polyamide membrane: A molecular dynamics simulation study	DESALINATION			English	Article						Polyamide membrane; Molecular dynamics simulations; Permeance; Thickness; Pore size	REVERSE-OSMOSIS MEMBRANES; WATER TRANSPORT; FORCE-FIELD; LAYER; GRAPHENE; DESALINATION; SOLVATION; REJECTION; HYDRATION; MODEL	The outstanding separation properties of traditional polyamide (PA) membranes in desalination attract numerous interests about its internal microstructures and separation mechanism. Herein, the water permeation and salt rejection of PA membranes with different thicknesses and pore sizes were simulated by non-equilibrium molecular dynamics (NEMD) simulations. Results find that small cross-linking …	[Zhang, Wei; Chu, Rongrong; Shi, Wenxiong; Hu, Yunxia] Tiangong Univ, Sch Mat Sci & Engn, State Key Lab Separat Membranes & Membrane Proc, Tianjin 300387, Peoples R China		Shi, WX; Hu, YX (corresponding author), Tiangong Univ, Sch Mat Sci & Engn, State Key Lab Separat Membranes & Membrane Proc, Tianjin 300387, Peoples R China.	wxshi@tiangong.edu.cn; yunxiahu@tiangong.edu.cn			National Natural Science Foundation of China [21978215]; Science and Technology Plans of Tianjin [18JCZDJC37100, 20ZYJDJC00100, 20JCYBJC00120]	National Natural Science Foundation of China(National Natural Science Foundation of China (NSFC)); Science and Technology Plans of Tianjin	We appreciate the computer resources of TianHe-1 (A) provided by the National Supercomputer Center in Tianjin. This work was financially supported by the National Natural Science Foundation of China (No. 21978215) and the Science and Technology Plans of Tianjin (No. 18JCZDJC37100, No. 20ZYJDJC00100, No. 20JCYBJC00120).	Albo J, 2014, IND ENG CHEM RES, V53, P1442, DOI 10.1021/ie403411w; Alvarez PJJ, 2018, NAT NANOTECHNOL, V13, P634, DOI 10.1038/s41565-018-0203-2; BECKE AD, 1988, PHYS REV A, V38, P3098, DOI 10.1103/PhysRevA.38.3098; BERENDSEN HJC, 1984, J CHEM PHYS, V81, P3684, DOI 10.1063/1.448118; Chen Q, 2015, J MEMBRANE SCI, V496, P108, DOI 10.1016/j.memsci.2015.08.052; Cohen-Tanugi D, 2012, NANO LETT, V12, P3…	53	1	1	10	10	ELSEVIER	AMSTERDAM	RADARWEG 29, 1043 NX AMSTERDAM, NETHERLANDS	0011-9164	1873-4464		DESALINATION	Desalination	2022-04-15	2022	528
J	Salehi, H; Shakeri, A; Razavi, SR				Salehi, Hasan; Shakeri, Alireza; Razavi, Seyed Reza			Polyethersulfone-Quaternary Graphene Oxide-Sulfonated Polyethersulfone as a High-Performance Forward Osmosis Membrane Support Layer	ACS ES&T WATER			English	Article						compatibility; substrate; quaternary graphene oxide; sulfonated polyethersulfone; forward osmosis	THIN-FILM COMPOSITE; HYBRID ULTRAFILTRATION MEMBRANES; NANOCOMPOSITE MEMBRANE; POLYSULFONE; SUBSTRATE; DESALINATION; FABRICATION; NANOTUBES; FLUX	The stability and compatibility of a nanomaterial in a substrate matrix are a tough challenge in preparing thin-film nanocomposite membranes. In this study, we fabricated a ternary nanocomposite membrane substrate consisting of polyethersulfone (PES), quaternary graphene oxide (QGO), and sulfonated polyethersulfone (SPES). First, SPES was blended with the PES substrate, and then different concent…	[Salehi, Hasan; Shakeri, Alireza; Razavi, Seyed Reza] Univ Tehran, Coll Sci, Sch Chem, POB 14155-6619, Tehran, Iran		Shakeri, A (corresponding author), Univ Tehran, Coll Sci, Sch Chem, POB 14155-6619, Tehran, Iran.	alireza.shakeri@ut.ac.ir						Ayyaru S, 2020, CHEMOSPHERE, V241, DOI 10.1016/j.chemosphere.2019.125068; Cath TY, 2006, J MEMBRANE SCI, V281, P70, DOI 10.1016/j.memsci.2006.05.048; Chen G, 2017, DESALINATION, V405, P76, DOI 10.1016/j.desal.2016.12.004; Cho YH, 2013, J MEMBRANE SCI, V445, P220, DOI 10.1016/j.memsci.2013.06.003; Corvilain M, 2017, DESALINATION, V419, P29, DOI 10.1016/j.desal.2017.05.037; Dabaghian Z, 2016, DESAL…	48	0	0	4	4	AMER CHEMICAL SOC	WASHINGTON	1155 16TH ST, NW, WASHINGTON, DC 20036 USA		2690-0637		ACS EST WATER	ACS ES&T Wat.	2022-04-08	2022	2	4
J	Wang, CF; Chen, YB; Yang, K; Hu, XY; Zhang, YF				Wang, Chuanfeng; Chen, Yingbo; Yang, Kang; Hu, Xiaoyu; Zhang, Yufeng			Fabrication of tight GO/PVDF hollow fiber membranes with improved permeability for efficient fractionation of dyes and salts in textile wastewater	POLYMER BULLETIN			English	Article						Hollow fiber; Tight-structure; Graphene oxide; Improved permeability; Textile wastewater	LOOSE NANOFILTRATION MEMBRANE; POLY(VINYLIDENE FLUORIDE) MEMBRANES; FUNCTIONALIZED GRAPHENE OXIDE; ULTRAFILTRATION MEMBRANES; ANTIFOULING PROPERTIES; AQUEOUS-SOLUTION; NF MEMBRANE; DESALINATION; SEPARATION; GO	In this study, a graphene oxide/polyvinylidene fluoride (GO/PVDF) tight hollow fiber membrane (HFM) with improved permeability was fabricated via one-step direct spinning process to fractionate the dyes and salts (NaCl and Na2SO4) in textile wastewater. Scanning electron microscopy (SEM) indicated that the GO/PVDF HFM possessed a smooth and tight outer selective layer and a relatively porous and …	[Wang, Chuanfeng; Chen, Yingbo; Yang, Kang; Zhang, Yufeng] Tiangong Univ, State Key Lab Separat Membranes & Membrane Proc, Sch Mat Sci & Engn, Tianjin 300387, Peoples R China; [Hu, Xiaoyu] Tianjin Motimo Membrane Technol Co Ltd, State Key Lab Membrane Mat & Membrane Applicat, Tianjin 300042, Peoples R China; [Zhang, Yufeng] Tianjin Chengjian Univ, Sch Environm & Municipal Engn, Tianjin 300384, Pe…		Chen, YB (corresponding author), Tiangong Univ, State Key Lab Separat Membranes & Membrane Proc, Sch Mat Sci & Engn, Tianjin 300387, Peoples R China.	chenyingbo@tiangong.edu.cn	yingbo, chen/C-5871-2008	yingbo, chen/0000-0001-7789-9809	Science and Technology Plans of Tianjin [20YFZCSN00930]	Science and Technology Plans of Tianjin	The authors acknowledge the financial support from the Science and Technology Plans of Tianjin (No. 20YFZCSN00930).	Ai J, 2018, APPL SURF SCI, V455, P502, DOI 10.1016/j.apsusc.2018.05.162; Ayyaru S, 2017, J MEMBRANE SCI, V525, P210, DOI 10.1016/j.memsci.2016.10.048; Badrinezhad L, 2018, POLYM BULL, V75, P469, DOI 10.1007/s00289-017-2046-7; Chang XJ, 2014, APPL SURF SCI, V316, P537, DOI 10.1016/j.apsusc.2014.07.202; Chen L, 2018, CHEM ENG J, V347, P12, DOI 10.1016/j.cej.2018.04.069; Falco M, 2019, LANGMUIR, V35…	64	2	2	5	45	SPRINGER	NEW YORK	ONE NEW YORK PLAZA, SUITE 4600, NEW YORK, NY, UNITED STATES	0170-0839	1436-2449		POLYM BULL	Polym. Bull.	JAN	2022	79	1
J	Zhou, F; Lee, J; Wang, R; Su, HB				Zhou, Feng; Lee, Jaewoo; Wang, Rong; Su, Haibin			Mechanisms of Efficient Desalination by a Two-Dimensional Porous Nanosheet Prepared via Bottom-Up Assembly of Cucurbit[6]urils	MEMBRANES			English	Article						two-dimensional material; cucurbituril; desalination; molecular dynamics simulation; quantum mechanics calculation	GRAPHENE OXIDE; WATER; IONS; PERMEATION; REJECTION; MEMBRANES; IMPROVE	Many researchers have examined the desalination performance of various kinds of two-dimensional (2D) porous nanosheets prepared by top-down approaches such as forming pores on the plain based on molecular dynamics (MD) simulations. In contrast, it is rare to find MD simulations addressing the desalination performance of a 2D porous nanosheet prepared by bottom-up approaches. We investigated the d…	[Zhou, Feng; Su, Haibin] Hong Kong Univ Sci & Technol, Dept Chem, Hong Kong 999077, Peoples R China; [Lee, Jaewoo] Jeonbuk Natl Univ, Dept Polymer Nano Sci & Technol, 567 Baekje Daero, Jeonju Si 54896, South Korea; [Lee, Jaewoo] Jeonbuk Natl Univ, Dept Bionanotechnol & Bioconvergence Engn, 567 Baekje Daero, Jeonju Si 54896, South Korea; [Wang, Rong] Nanyang Technol Univ, Sch Civil & Environm Engn…		Lee, J (corresponding author), Jeonbuk Natl Univ, Dept Polymer Nano Sci & Technol, 567 Baekje Daero, Jeonju Si 54896, South Korea.; Lee, J (corresponding author), Jeonbuk Natl Univ, Dept Bionanotechnol & Bioconvergence Engn, 567 Baekje Daero, Jeonju Si 54896, South Korea.	zhou0128.2012@gmail.com; jaewoolee@jbnu.ac.kr; rwang@ntu.edu.sg; haibinsu@ust.hk	Lee, Jaewoo/L-2118-2019; Su, Haibin/N-6921-2019; Wang, Rong/A-3800-2011	Lee, Jaewoo/0000-0001-6529-1003; Su, Haibin/0000-0001-9760-6567; Wang, Rong/0000-0001-8257-0282	Singapore National Research Foundation under its Environmental & Water Industry Programme [1501-IRIS-04]; HKUST [R9418]; Basic Science Research Program through the National Research Foundation of Korea (NRF) - Ministry of Education [2021R1I1A3044565]	Singapore National Research Foundation under its Environmental & Water Industry Programme(National Research Foundation, Singapore); HKUST; Basic Science Research Program through the National Research Foundation of Korea (NRF) - Ministry of Education(National Research Foundation of Korea)	This work was supported by the Singapore National Research Foundation under its Environmental & Water Industry Programme (grant number: 1501-IRIS-04) and administered by PUB, Singapore's National Water Agency. This research was also supported by HKUST grant (grant number: R9418) and Basic Science Research Program through the National Research Foundation of Korea (NRF) funded by the Ministry of Ed…	Baek K, 2016, CHEM COMMUN, V52, P9676, DOI 10.1039/c6cc03616c; Baek K, 2013, J AM CHEM SOC, V135, P6523, DOI 10.1021/ja4002019; Barrow SJ, 2015, CHEM REV, V115, P12320, DOI 10.1021/acs.chemrev.5b00341; Buchheim J, 2016, NANOSCALE, V8, P8345, DOI 10.1039/c6nr00154h; Cao XL, 2020, AICHE J, V66, DOI 10.1002/aic.16879; Celebi K, 2014, SCIENCE, V344, P289, DOI 10.1126/science.1249097; Chen Q, 2015, J …	39	0	0	7	7	MDPI	BASEL	ST ALBAN-ANLAGE 66, CH-4052 BASEL, SWITZERLAND		2077-0375		MEMBRANES-BASEL	Membranes	MAR	2022	12	3
J	Shen, Q; Lin, YQ; Ueda, T; Zhang, PF; Jia, YD; Istirokhatun, T; Song, QQ; Guan, KC; Yoshioka, T; Matsuyama, H				Shen, Qin; Lin, Yuqing; Ueda, Takafumi; Zhang, Pengfei; Jia, Yuandong; Istirokhatun, Titik; Song, Qiangqiang; Guan, Kecheng; Yoshioka, Tomohisa; Matsuyama, Hideto			The underlying mechanism insights into support polydopamine decoration toward ultrathin polyamide membranes for high-performance reverse osmosis	JOURNAL OF MEMBRANE SCIENCE			English	Article						Polydopamine modification; Diffusion-reaction process; Interfacial polymerization; Thin-film composite membrane; Reverse osmosis	THIN-FILM COMPOSITE; INTERFACIAL POLYMERIZATION; NANOFILTRATION MEMBRANE; GRAPHENE OXIDE; WATER FLUX; NANOCOMPOSITE MEMBRANES; DESALINATION; NANOPARTICLES; FABRICATION; REJECTION	The development of ultrathin polyamide (PA) nanofilms with desirable water permeance and high selectivity has been recognized as crucial for energy-efficient desalination of salty water and wastewater reclamation. In this study, an ultrathin PA reverse osmosis membrane (25 nm) was fabricated via polydopamine (PDA) interlayermediated interfacial polymerization onto a polyethersulfone (PES) substra…	[Shen, Qin; Ueda, Takafumi; Zhang, Pengfei; Jia, Yuandong; Istirokhatun, Titik; Song, Qiangqiang; Guan, Kecheng; Yoshioka, Tomohisa; Matsuyama, Hideto] Kobe Univ, Res Ctr Membrane & Film Technol, Dept Chem Sci & Engn, Kobe 6578501, Japan; [Lin, Yuqing] East China Univ Sci & Technol, Natl Engn Res Ctr Comprehens Utilizat Salt Lake R, Sch Resources & Environm Engn, Shanghai 200237, Peoples R China;…		Matsuyama, H (corresponding author), Kobe Univ, Res Ctr Membrane & Film Technol, Dept Chem Sci & Engn, Kobe 6578501, Japan.; Lin, YQ (corresponding author), East China Univ Sci & Technol, Natl Engn Res Ctr Comprehens Utilizat Salt Lake R, Sch Resources & Environm Engn, Shanghai 200237, Peoples R China.	linyuqing@ecust.edu.cn; matuyama@kobe-u.ac.jp	Guan, Kecheng/Q-9228-2016; Yoshioka, Tomohisa/D-7226-2011; Matsuyama, Hideto/G-2357-2016	Guan, Kecheng/0000-0002-4924-7480; Matsuyama, Hideto/0000-0003-2468-4905	China Scholarship Council (CSC) of the Ministry of Education, CSC [201907040080]	China Scholarship Council (CSC) of the Ministry of Education, CSC(China Scholarship Council)	Acknowledgments Qin Shen appreciates the financial support of the China Scholarship Council (CSC) of the Ministry of Education, CSC No. 201907040080.	Ai KL, 2013, ADV MATER, V25, P998, DOI 10.1002/adma.201203923; Aljundi IH, 2017, DESALINATION, V420, P12, DOI 10.1016/j.desal.2017.06.020; Azelee IW, 2017, DESALINATION, V409, P163, DOI 10.1016/j.desal.2017.01.029; Baig MI, 2019, CHEM ENG J, V373, P1190, DOI 10.1016/j.cej.2019.05.122; Bao MR, 2013, DESALINATION, V309, P261, DOI 10.1016/j.desal.2012.10.028; Barona GNB, 2013, DESALINATION, V325, P1…	70	1	1	16	16	ELSEVIER	AMSTERDAM	RADARWEG 29, 1043 NX AMSTERDAM, NETHERLANDS	0376-7388	1873-3123		J MEMBRANE SCI	J. Membr. Sci.	2022-03-15	2022	646
J	Xiao, W; Yan, J; Gao, SJ; Huang, XW; Luo, JC; Wang, L; Zhang, S; Wu, ZF; Lai, XJ; Gao, JF				Xiao, Wei; Yan, Jun; Gao, Shijie; Huang, Xuewu; Luo, Junchen; Wang, Ling; Zhang, Shu; Wu, Zefeng; Lai, Xuejun; Gao, Jiefeng			Superhydrophobic MXene based fabric composite for high efficiency solar desalination	DESALINATION			English	Article						Solar interface desalination; MXene; Emulsion dipping; Super hydrophobic; Salt-resistant	LOW-COST; STEAM-GENERATION; GRAPHENE OXIDE; WATER; EVAPORATOR; MEMBRANE; ARCHITECTURES; PURIFICATION; SEAWATER; LIGHT	Solar desalination via interfacial evaporation is an effective, green and convenient method to solve the shortage of fresh water. It remains challenging to develop high quality light absorber materials that can both reduce the heat loss and avoid salt accumulation during the seawater evaporation and be also used in different harsh conditions. Here, we, for the first time, propose an emulsion dip-…	[Xiao, Wei; Yan, Jun; Gao, Shijie; Huang, Xuewu; Luo, Junchen; Wang, Ling; Zhang, Shu; Wu, Zefeng; Gao, Jiefeng] Yangzhou Univ, Sch Chem & Chem Engn, Yangzhou 225002, Jiangsu, Peoples R China; [Lai, Xuejun] South China Univ Technol, Key Lab Guangdong Prov High Property & Funct Poly, Coll Mat Sci & Engn, Guangzhou 510641, Peoples R China; [Gao, Jiefeng] Sichuan Univ, State Key Lab Polymer Mat Engn…		Gao, JF (corresponding author), Yangzhou Univ, Sch Chem & Chem Engn, Yangzhou 225002, Jiangsu, Peoples R China.	jfgao@yzu.edu.cn			Natural Science Foundation of China [51873178, 21673203]; Opening Project of State Key Laboratory of Polymer Materials Engineering (Sichuan University) [sklpme2020-4-03]; Qing Lan Project of Yangzhou University; Qing Lan Project of Jiangsu Province; High-end Talent Project of Yangzhou University; Priority Academic Program Development of Jiangsu Higher Education Institutions; Postgraduate Research…	Natural Science Foundation of China(National Natural Science Foundation of China (NSFC)); Opening Project of State Key Laboratory of Polymer Materials Engineering (Sichuan University)(Sichuan University); Qing Lan Project of Yangzhou University; Qing Lan Project of Jiangsu Province; High-end Talent Project of Yangzhou University; Priority Academic Program Development of Jiangsu Higher Education I…	This work was financially supported by Natural Science Foundation of China (No. 51873178, No. 21673203), the Opening Project of State Key Laboratory of Polymer Materials Engineering (Sichuan University) (No. sklpme2020-4-03), Qing Lan Project of Yangzhou University and Jiangsu Province, High-end Talent Project of Yangzhou University, the Priority Academic Program Development of Jiangsu Higher Edu…	Chen JX, 2020, ACS NANO, V14, P17419, DOI 10.1021/acsnano.0c07677; Choi HG, 2019, DESALINATION, V449, P41, DOI 10.1016/j.desal.2018.10.012; Fang QL, 2019, ACS APPL ENERG MATER, V2, P4354, DOI 10.1021/acsaem.9b00562; Gao JF, 2018, J IND ENG CHEM, V68, P416, DOI 10.1016/j.jiec.2018.09.001; Ge MZ, 2020, NANOSCALE HORIZ, V5, P65, DOI 10.1039/c9nh00519f; Gogotsi Y, 2019, ACS NANO, V13, P8491, DOI 10.1…	55	10	10	120	173	ELSEVIER	AMSTERDAM	RADARWEG 29, 1043 NX AMSTERDAM, NETHERLANDS	0011-9164	1873-4464		DESALINATION	Desalination	2022-02-15	2022	524
J	Lim, HW; Lee, SJ				Lim, Hyeong Woo; Lee, Sang Joon			Double-insulated porous PDMS sponge for heat-localized solar evaporative seawater desalination	DESALINATION			English	Article						Solar steam generation; Seawater desalination; Sucrose; Carbonization; Heat localization	CARBON; MEMBRANE; ENERGY; GRAPHENE; LEAF	Seawater desalination has a strong potential for solving global water shortage problem, and solar-based evaporative desalination technology has received increased attention. For successful solar steam generation (SSG), solar energy should be utilized in a balanced manner through heat localization. In this study, we propose a sucrose-carbonized sugar-templating polydimethylsiloxane (PDMS) sponge s…	[Lim, Hyeong Woo; Lee, Sang Joon] Pohang Univ Sci & Technol, Dept Mech Engn, 77 Cheongam Ro, Pohang, Gyeongbuk, South Korea		Lee, SJ (corresponding author), Pohang Univ Sci & Technol, Dept Mech Engn, 77 Cheongam Ro, Pohang, Gyeongbuk, South Korea.	sjlee@postech.ac.kr			National Research Foundation of Korea (NRF) [NRF-2017R1A2B3005415]; Korea government (MSIP)	National Research Foundation of Korea (NRF)(National Research Foundation of Korea); Korea government (MSIP)	Funding This research was supported by the National Research Foundation of Korea (NRF) (NRF-2017R1A2B3005415) grant funded by the Korea government (MSIP) .	Akiba Y, 2021, EARTH SPACE SCI, V8, DOI 10.1029/2020EA001457; Allahbakhsh A, 2021, DESALINATION, V517, DOI 10.1016/j.desal.2021.115264; Cao P, 2021, ACS APPL MATER INTER, V13, P19109, DOI 10.1021/acsami.0c21831; Chen TJ, 2020, ACS APPL MATER INTER, V12, P19511, DOI 10.1021/acsami.0c01815; Choi SJ, 2011, ACS APPL MATER INTER, V3, P4552, DOI 10.1021/am201352w; Compain P, 2012, PROCEDIA ENGINEER, V4…	57	0	0	12	12	ELSEVIER	AMSTERDAM	RADARWEG 29, 1043 NX AMSTERDAM, NETHERLANDS	0011-9164	1873-4464		DESALINATION	Desalination	2022-03-15	2022	526
J	Wang, XM; Wang, Q; Zhao, MJ; Zhang, L; Ji, XS; Sun, H; Sun, YC; Ma, Z; Xue, JL; Gao, XL				Wang, Xiaomeng; Wang, Qun; Zhao, Mengjuan; Zhang, Lu; Ji, Xiaosheng; Sun, Hui; Sun, Yongchao; Ma, Zhun; Xue, Jianliang; Gao, Xueli			Fabrication of a Cation-Exchange Membrane via the Blending of SPES/N-Phthaloyl Chitosan/MIL-101(Fe) Using Response Surface Methodology for Desalination	MEMBRANES			English	Article						cation exchange membrane; response surface methodology; membrane synthesis; electrodialysis	METAL-ORGANIC FRAMEWORK; MIXED MATRIX MEMBRANES; GRAPHENE OXIDE GO; SULFONATED POLYETHERSULFONE; ELECTRODIALYSIS; PERFORMANCE; CHITOSAN; MOFS; EXTRACTION; SEPARATION	In the present work, a novel mixed matrix cation exchange membrane composed of sulfonated polyether sulfone (SPES), N-phthaloyl chitosan (NPHCs) and MIL-101(Fe) was synthesized using response surface methodology (RSM). The electrochemical and physical properties of the membrane, such as ion exchange capacity, water content, morphology, contact angle, fixed ion concentration and thermal stability …	[Wang, Xiaomeng; Wang, Qun; Zhao, Mengjuan; Zhang, Lu; Ma, Zhun] Shandong Univ Sci & Technol, Coll Chem & Biol Engn, Qingdao 266590, Peoples R China; [Ji, Xiaosheng] Chinese Acad Sci, Sanya Inst Oceanol, Sanya 572000, Peoples R China; [Sun, Hui] Ningxia Univ, State Key Lab High Efficiency Utilizat Coal & Gre, Yinchuan 750021, Ningxia, Peoples R China; [Sun, Yongchao; Gao, Xueli] Ocean Univ China,…		Ma, Z (corresponding author), Shandong Univ Sci & Technol, Coll Chem & Biol Engn, Qingdao 266590, Peoples R China.; Ji, XS (corresponding author), Chinese Acad Sci, Sanya Inst Oceanol, Sanya 572000, Peoples R China.	15764237673@163.com; 18561555725@163.com; zmj971830@163.com; luluzh5709@163.com; jixiaoshen@zju.edu.cn; sunhui@nxu.edu.cn; yongchao_sun@163.com; skdmaz919@sdust.edu.cn; ll-1382@163.com; gxl_ouc@126.com	Sun, Hui/AAG-4344-2021	Sun, Hui/0000-0003-4928-9450	FundingShandong Provincial Natural Science Foundation [ZR2020MB118, ZR2020QB175]; State Key Laboratory of High-efficiency Utilization of Coal and Green Chemical Engineering [2022-K10]; National Natural Science Foundation of China [22008143, 52070123]; Young Taishan Scholars Program of Shandong Province	FundingShandong Provincial Natural Science Foundation; State Key Laboratory of High-efficiency Utilization of Coal and Green Chemical Engineering; National Natural Science Foundation of China(National Natural Science Foundation of China (NSFC)); Young Taishan Scholars Program of Shandong Province	FundingShandong Provincial Natural Science Foundation (No. ZR2020MB118 and No. ZR2020QB175), State Key Laboratory of High-efficiency Utilization of Coal and Green Chemical Engineering (No. 2022-K10), the National Natural Science Foundation of China (No. 22008143 and No. 52070123) and Young Taishan Scholars Program of Shandong Province.	Anahidzade N, 2018, J MEMBRANE SCI, V565, P281, DOI 10.1016/j.memsci.2018.08.037; Athira VB, 2020, MATER TODAY COMMUN, V25, DOI 10.1016/j.mtcomm.2020.101544; Cai YY, 2019, J MEMBRANE SCI, V590, DOI 10.1016/j.memsci.2019.117277; Cassady HJ, 2016, J MEMBRANE SCI, V508, P146, DOI 10.1016/j.memsci.2016.02.048; Chen HS, 2020, SCI TOTAL ENVIRON, V739, DOI 10.1016/j.scitotenv.2020.139944; Choi S, 2018, …	48	0	0	6	6	MDPI	BASEL	ST ALBAN-ANLAGE 66, CH-4052 BASEL, SWITZERLAND		2077-0375		MEMBRANES-BASEL	Membranes	FEB	2022	12	2
J	Jee, H; Jang, J; Kang, Y; Eisa, T; Chae, KJ; Kim, IS; Yang, E				Jee, Hobin; Jang, Jaewon; Kang, Yesol; Eisa, Tasnim; Chae, Kyu-Jung; Kim, In S.; Yang, Euntae			Enhancing the Dye-Rejection Efficiencies and Stability of Graphene Oxide-Based Nanofiltration Membranes via Divalent Cation Intercalation and Mild Reduction	MEMBRANES			English	Article						divalent ion; graphene oxide; membrane; nanofiltration; reduction; crosslinking	WATER; DESALINATION; PERMEABILITY; IONS	Laminar graphene oxide (GO) membranes have demonstrated great potential as next-generation water-treatment membranes because of their outstanding performance and physicochemical properties. However, solute rejection and stability deterioration in aqueous solutions, which are caused by enlarged nanochannels due to hydration and swelling, are regarded as serious issues in the use of GO membranes. I…	[Jee, Hobin; Yang, Euntae] Gyeongsang Natl Univ, Dept Marine Environm Engn, Tongyoung 53064, South Korea; [Jang, Jaewon] Korea Elect Power Corp KEPCO, KEPCO Res Inst KEPRI, Naju 58277, South Korea; [Kang, Yesol; Kim, In S.] Gwangju Inst Sci & Technol GIST, Sch Earth Sci & Environm Engn, Gwangju 61005, South Korea; [Eisa, Tasnim; Chae, Kyu-Jung] Korea Maritime & Ocean Univ, Dept Environm Engn, Bus…		Yang, E (corresponding author), Gyeongsang Natl Univ, Dept Marine Environm Engn, Tongyoung 53064, South Korea.	hbj99@gnu.ac.kr; jwjang@gm.gist.ac.kr; yesol7964@gist.ac.kr; tasnim.i.eisa@gmail.com; kkjdream@kmou.ac.kr; iskim@gist.ac.kr; yet83@gnu.ac.kr	Jang, Jaewon/AAW-8867-2021	Jang, Jaewon/0000-0002-8128-3414; Kang, Yesol/0000-0001-6742-1780; Yang, Euntae/0000-0001-5139-9910	National Research Foundation of Korea (NRF) - Korean government (MSIT) [2020R1C1C101317212]	National Research Foundation of Korea (NRF) - Korean government (MSIT)(National Research Foundation of Korea)	This work was supported by a National Research Foundation of Korea (NRF) grant funded by the Korean government (MSIT) (No. 2020R1C1C101317212).	Abraham J, 2017, NAT NANOTECHNOL, V12, P546, DOI [10.1038/NNANO.2017.21, 10.1038/nnano.2017.21]; Amy G, 2017, DESALINATION, V401, P16, DOI 10.1016/j.desal.2016.10.002; Anokhina T, 2022, MEMBRANES-BASEL, V12, DOI 10.3390/membranes12020235; Baskoro F, 2020, NANOMATERIALS-BASEL, V10, DOI 10.3390/nano10040792; Baskoro F, 2018, J MEMBRANE SCI, V554, P253, DOI 10.1016/j.memsci.2018.03.006; Chang YH, 20…	52	0	0	9	9	MDPI	BASEL	ST ALBAN-ANLAGE 66, CH-4052 BASEL, SWITZERLAND		2077-0375		MEMBRANES-BASEL	Membranes	APR	2022	12	4
J	Yassari, M; Shakeri, A; Salehi, H; Razavi, SR				Yassari, Mehrasa; Shakeri, Alireza; Salehi, Hasan; Razavi, Seyed Reza			Enhancement in forward osmosis performance of thin-film nanocomposite membrane using tannic acid-functionalized graphene oxide	JOURNAL OF POLYMER RESEARCH			English	Article						Forward osmosis; Tannic acid; Thin film nanocomposite membrane; Graphene oxide; Active layer	PRESSURE-RETARDED OSMOSIS; METAL-ORGANIC FRAMEWORK; AMMONIA-CARBON DIOXIDE; COMPOSITE MEMBRANES; POWER-GENERATION; REVERSE-OSMOSIS; WATER FLUX; DESALINATION; NANOFILTRATION; MICROFILTRATION	In this work, graphene oxide (GO) is functionalized with natural tannic acid macromolecules (GO-TA) and introduced as a novel hydrophilic modifier of thin-film nanocomposite (TFN) membranes. The active layers of the TFN membranes were modified with GO-TA using interfacial polymerization between m-phenylenediamine and trimesoyl chloride monomers. Afterward, the effects of surface modification on t…	[Yassari, Mehrasa; Shakeri, Alireza; Salehi, Hasan; Razavi, Seyed Reza] Univ Tehran, Sch Chem, Coll Sci, POB 14155-6619, Tehran, Iran		Shakeri, A (corresponding author), Univ Tehran, Sch Chem, Coll Sci, POB 14155-6619, Tehran, Iran.	alireza.shakeri@ut.ac.ir			University of Tehran	University of Tehran(University of Tehran)	The authors gratefully acknowledge the financial and instrumental supports received from the University of Tehran.	Achilli A, 2009, J MEMBRANE SCI, V343, P42, DOI 10.1016/j.memsci.2009.07.006; Al Mayyahi A, 2018, J ENVIRON CHEM ENG, V6, P1109, DOI 10.1016/j.jece.2018.01.035; Cath TY, 2006, J MEMBRANE SCI, V281, P70, DOI 10.1016/j.memsci.2006.05.048; Chae HR, 2015, J MEMBRANE SCI, V483, P128, DOI 10.1016/j.memsci.2015.02.045; Chowdhury MR, 2017, IND ENG CHEM RES, V56, P1057, DOI 10.1021/acs.iecr.6b04256; Cui Y…	63	1	1	20	20	SPRINGER	DORDRECHT	VAN GODEWIJCKSTRAAT 30, 3311 GZ DORDRECHT, NETHERLANDS	1022-9760	1572-8935		J POLYM RES	J. Polym. Res.	FEB	2022	29	2
J	Geng, Y; Jiao, K; Liu, X; Ying, PJ; Odunmbaku, O; Zhang, YX; Tan, SC; Li, L; Zhang, W; Li, M				Geng, Yang; Jiao, Kai; Liu, Xu; Ying, Peijin; Odunmbaku, Omololu; Zhang, Yaoxin; Tan, Swee Ching; Li, Ling; Zhang, Wei; Li, Meng			Applications of bio-derived/bio-inspired materials in the field of interfacial solar steam generation	NANO RESEARCH			English	Article						interfacial solar steam generation; bio-derived materials; bio-inspired materials; solar-thermal conversion; thermal management	WATER EVAPORATION; VAPOR GENERATION; HIGH-PERFORMANCE; PHOTOTHERMAL MATERIALS; CONVERSION EFFICIENCY; GRAPHENE AEROGEL; ONE-SUN; DESALINATION; DRIVEN; MEMBRANE	Interfacial solar steam generation (ISSG) system has attracted extensive attention as a sustainable desalination technology because of its cost efficiency and zero fossil-energy consumption. Aiming at optimizing the desalination properties, materials and system design have been the current research focus. Recently, many novel bio-derived/bio-inspired design strategies were proposed owing to their…	[Geng, Yang; Jiao, Kai; Liu, Xu; Ying, Peijin; Odunmbaku, Omololu; Li, Meng] Chongqing Univ, Sch Energy & Power Engn, MOE Key Lab Low Grade Energy Utilizat Technol & S, CQU NUS Renewable Energy Mat & Devices Joint Lab, Chongqing 400044, Peoples R China; [Jiao, Kai] Xi An Jiao Tong Univ, Sch Energy & Power Engn, Key Lab Thermofluid Sci & Engn, MOE, Xian 710049, Peoples R China; [Zhang, Yaoxin; Tan…		Li, M (corresponding author), Chongqing Univ, Sch Energy & Power Engn, MOE Key Lab Low Grade Energy Utilizat Technol & S, CQU NUS Renewable Energy Mat & Devices Joint Lab, Chongqing 400044, Peoples R China.	limeng@cqu.edu.cn	Zhang, Yaoxin/AAM-4158-2021; Zhang, Wei/H-2082-2012; Li, Ling/F-3671-2014	Zhang, Yaoxin/0000-0002-8082-1727; Zhang, Wei/0000-0002-9756-9994; Li, Ling/0000-0002-6741-9741	National Natural Science Foundation of China [52173235]; Natural Science Foundation of Chongqing [cstc2018jcyjAX0375]; Fundamental Research Funds for the Central Universities [2020CDJQY-A055, 2019CDXYDL0007]; Key Innovation Project for Clinical Technology of the Second Affiliated Hospital of Army Medical University [2018JSLC0025]	National Natural Science Foundation of China(National Natural Science Foundation of China (NSFC)); Natural Science Foundation of Chongqing(Natural Science Foundation of Chongqing); Fundamental Research Funds for the Central Universities(Fundamental Research Funds for the Central Universities); Key Innovation Project for Clinical Technology of the Second Affiliated Hospital of Army Medical Univers…	This work was financially supported by research grants from the National Natural Science Foundation of China (No. 52173235), Natural Science Foundation of Chongqing (No. cstc2018jcyjAX0375), Fundamental Research Funds for the Central Universities (Nos. 2020CDJQY-A055 and 2019CDXYDL0007), Key Innovation Project for Clinical Technology of the Second Affiliated Hospital of Army Medical University (N…	Bae K, 2015, NAT COMMUN, V6, DOI 10.1038/ncomms10103; Brongersma ML, 2015, NAT NANOTECHNOL, V10, P25, DOI [10.1038/nnano.2014.311, 10.1038/NNANO.2014.311]; Cao MY, 2014, ADV FUNCT MATER, V24, P3235, DOI 10.1002/adfm.201303661; Cao SS, 2019, J MATER CHEM A, V7, P24092, DOI 10.1039/c9ta06034k; Chang C, 2016, ACS APPL MATER INTER, V8, P23412, DOI 10.1021/acsami.6b08077; Chen CJ, 2019, JOULE, V3, P68…	144	3	3	38	58	TSINGHUA UNIV PRESS	BEIJING	B605D, XUE YAN BUILDING, BEIJING, 100084, PEOPLES R CHINA	1998-0124	1998-0000		NANO RES	Nano Res.	APR	2022	15	4
J	Liu, YL; Huang, ZH; Zhang, Z; Lin, XL; Li, QX; Zhu, YH				Liu, Yulong; Huang, Zhonghua; Zhang, Zhen; Lin, Xiaolu; Li, Qunxia; Zhu, Yihang			A high stability GO nanofiltration membrane preparation by co-deposition and crosslinking polydopamine for rejecting dyes	WATER SCIENCE AND TECHNOLOGY			English	Article						anti-biofouling performance; dyes rejection; GO composite nanofiltration membrane; stability	ENHANCED DESALINATION PERFORMANCE; GRAPHENE OXIDE MEMBRANES; SURFACE MODIFICATION; COMPOSITE; WATER; CYTOTOXICITY; REDUCTION; CHEMISTRY; REMOVAL; FLUX	In order to improve the stability of nanofiltration membrane in separation and purification, a novel polyelectrolyte multilayer nanofiltration membrane was facilely prepared by co-deposition of polydopamine (PDA) and polyethyleneimine (PEI) on the polyethersulfone (PES) ultrafiltration membrane substrate, followed by immersing graphene oxide (GO) solution, and crosslinking PDA. The modified surfa…	[Liu, Yulong; Huang, Zhonghua; Zhang, Zhen; Lin, Xiaolu; Li, Qunxia; Zhu, Yihang] Nanjing Univ Sci & Technol, Sch Environm & Biol Engn, Key Lab New Membrane Mat, Minist Ind & Informat Technol, Nanjing 210094, Peoples R China		Huang, ZH (corresponding author), Nanjing Univ Sci & Technol, Sch Environm & Biol Engn, Key Lab New Membrane Mat, Minist Ind & Informat Technol, Nanjing 210094, Peoples R China.	hzhlqfox@njust.edu.cn			National Natural Science Foundation of China [51208259]; Jiangsu Key Laboratory of New Membrane Materials, Key Laboratory of New Membrane Materials, Ministry of Industry and Information Technology, School of Environmental and Biological Engineering, Nanjing University of Science and Technology [30920140122008]	National Natural Science Foundation of China(National Natural Science Foundation of China (NSFC)); Jiangsu Key Laboratory of New Membrane Materials, Key Laboratory of New Membrane Materials, Ministry of Industry and Information Technology, School of Environmental and Biological Engineering, Nanjing University of Science and Technology	The National Natural Science Foundation of China (Grant No. 51208259) financially supported this study. The facility was mainly supported by Jiangsu Key Laboratory of New Membrane Materials, Key Laboratory of New Membrane Materials, Ministry of Industry and Information Technology, School of Environmental and Biological Engineering, Nanjing University of Science and Technology (Grant No. 309201401…	Awad SA, 2018, B MATER SCI, V41, DOI 10.1007/s12034-018-1587-1; Bai LM, 2019, CHEM ENG J, V358, P1519, DOI 10.1016/j.cej.2018.10.147; Bano S, 2015, J MATER CHEM A, V3, P2065, DOI 10.1039/c4ta03607g; Becerril HA, 2008, ACS NANO, V2, P463, DOI 10.1021/nn700375n; Chew NGP, 2017, J MEMBRANE SCI, V541, P162, DOI 10.1016/j.memsci.2017.06.089; Choi W, 2017, CARBON, V114, P377, DOI 10.1016/j.carbon.2016.…	56	0	0	29	29	IWA PUBLISHING	LONDON	REPUBLIC-EXPORT BLDG, UNITS 1 04 & 1 05, 1 CLOVE CRESCENT, LONDON, ENGLAND	0273-1223	1996-9732		WATER SCI TECHNOL	Water Sci. Technol.	2022-03-15	2022	85	6
J	Tian, L; Graham, N; Liu, T; Sun, KN; Yu, WZ				Tian, Long; Graham, Nigel; Liu, Ting; Sun, Kening; Yu, Wenzheng			Dual-site supported graphene oxide membrane with enhanced permeability and selectivity	JOURNAL OF MEMBRANE SCIENCE			English	Article						Graphene oxide membrane; Dual-site support; GO sheet Cross-linking; Membrane stability; Water purification	NATURAL ORGANIC-MATTER; DESALINATION PERFORMANCE; COAGULATION; CHANNELS; REMOVAL; ROLES; SALTS; DYES	Two-dimensional (2D) graphene oxide (GO) membranes continue to attract interest due to their superior permeation and separation performance, and are regarded as a promising technology for water purification. However, the imperfect interlayer microstructure under the applied hydraulic pressure, and the inferior stability are still considerable challenges to achieve high permeability, selectivity a…	[Tian, Long; Liu, Ting; Sun, Kening] Beijing Inst Technol, Sch Chem & Chem Engn, Beijing Key Lab Chem Power Source & Green Catalysi, Beijing 100081, Peoples R China; [Tian, Long; Yu, Wenzheng] Chinese Acad Sci, Res Ctr Ecoenvironm Sci, Key Lab Drinking Water Sci & Technol, Beijing 100085, Peoples R China; [Graham, Nigel] Imperial Coll London, Dept Civil & Environm Engn, London SW7 2AZ, England		Liu, T (corresponding author), Beijing Inst Technol, Sch Chem & Chem Engn, Beijing Key Lab Chem Power Source & Green Catalysi, Beijing 100081, Peoples R China.; Yu, WZ (corresponding author), Chinese Acad Sci, Res Ctr Ecoenvironm Sci, Key Lab Drinking Water Sci & Technol, Beijing 100085, Peoples R China.	n.graham@imperial.ac.uk; liuting@bit.edu.cn; wzyu@rcees.ac.cn	Yu, Wenzheng/L-9424-2013	Yu, Wenzheng/0000-0001-9776-8021	Beijing Natural Science Foundation [8192042]	Beijing Natural Science Foundation(Beijing Natural Science Foundation)	Acknowledgements This work was supported by the Beijing Natural Science Foundation (8192042) (financially) and by the Analysis & Testing Center, Beijing Institute of Technology (analytical methods) .	Al-Bsoul A, 2020, SCI TOTAL ENVIRON, V700, DOI 10.1016/j.scitotenv.2019.134576; An D, 2016, IND ENG CHEM RES, V55, P4803, DOI 10.1021/acs.iecr.6b00620; Ateia M, 2017, ENVIRON SCI TECHNOL, V51, P7101, DOI 10.1021/acs.est.7b01279; Barrejon M, 2019, ACS APPL MATER INTER, V11, P12920, DOI 10.1021/acsami.8b20557; Buelke C, 2019, J MEMBRANE SCI, V588, DOI 10.1016/j.memsci.2019.117195; Chen C, 2018, NAT…	62	0	0	6	6	ELSEVIER	AMSTERDAM	RADARWEG 29, 1043 NX AMSTERDAM, NETHERLANDS	0376-7388	1873-3123		J MEMBRANE SCI	J. Membr. Sci.	2022-03-15	2022	646
J	Nguyen, HT; Bui, H; Wang, YF; You, SJ				Nguyen, Hieu Trung; Bui, Ha Manh; Wang, Ya-Fen; You, Sheng-Jie			Non-fluoroalkyl functionalized hydrophobic surface modifications used in membrane distillation for cheaper and more environmentally friendly applications: A mini-review	SUSTAINABLE CHEMISTRY AND PHARMACY			English	Review						Conventional hydrophobic membranes; Fluoroalkyl silane; Hydrophobic surface modification; Membrane distillation; Non-fluoroalkyl modifying agents	OILY WASTE-WATER; PVDF MEMBRANE; SUPERHYDROPHOBIC MODIFICATION; POLYETHERSULFONE MEMBRANES; CERAMIC MEMBRANE; GRAPHENE OXIDE; JANUS MEMBRANE; DESALINATION; PERFORMANCE; FABRICATION	Because of certain limitations in the use of conventional hydrophobic membranes in membrane distillation (MD), many studies have attempted to find alternatives to these membranes. There are many criteria for replacement membranes but the main criteria such as stability, cost, and environmental friendliness are the most important properties. When these criteria are met, one property that must be g…	[Nguyen, Hieu Trung] Chung Yuan Christian Univ, Dept Civil Engn, 200, Zhongbei Rd, Zhongli Dist,, Taoyuan 32023, Taiwan; [Nguyen, Hieu Trung; You, Sheng-Jie] Chung Yuan Christian Univ, Ctr Environm Risk Management, 200 Zhongbei Rd, Taoyuan 32023, Taiwan; [Bui, Ha Manh] Saigon Univ, Dept Environm Sci, 273 Duong Vuong St, Dist 5, Ho Chi Minh City 70000, Vietnam; [You, Sheng-Jie] Chung Yuan Christia…		You, SJ (corresponding author), Chung Yuan Christian Univ, Ctr Environm Risk Management, 200 Zhongbei Rd, Taoyuan 32023, Taiwan.; You, SJ (corresponding author), Chung Yuan Christian Univ, Dept Environm Engn, 200 Zhongbei Rd, Taoyuan 32023, Taiwan.	sjyou@cycu.edu.tw		Nguyen, Trung Hieu/0000-0002-8599-4651	Chung Yuan Christian University, Taiwan [109609432]	Chung Yuan Christian University, Taiwan	This research was supported by Chung Yuan Christian University, Taiwan (Project No.: 109609432).	Achilias DS, 2007, J HAZARD MATER, V149, P536, DOI 10.1016/j.jhazmat.2007.06.076; Alkhudhiri A, 2012, DESALINATION, V287, P2, DOI 10.1016/j.desal.2011.08.027; Alsebaeai MK, 2020, J IND ENG CHEM, V86, P13, DOI 10.1016/j.jiec.2020.03.006; An XC, 2018, DESALINATION, V432, P23, DOI 10.1016/j.desal.2017.12.063; Ardeshiri F, 2018, ASIA-PAC J CHEM ENG, V13, DOI 10.1002/apj.2196; Bhadra M, 2016, DESALINA…	113	0	0	8	8	ELSEVIER	AMSTERDAM	RADARWEG 29a, 1043 NX AMSTERDAM, NETHERLANDS		2352-5541		SUSTAIN CHEM PHARM	SUSTAIN. CHEM. PHARM.	SEP	2022	28
J	Bhoumick, MC; Roy, S; Mitra, S				Bhoumick, Mitun Chandra; Roy, Sagar; Mitra, Somenath			Reduction and Elimination of Humic Acid Fouling in Air Sparged Membrane Distillation Using Nanocarbon Immobilized Membrane	MOLECULES			English	Article						air sparging; membrane fouling; carbon nanotubes; hydrophobic membrane and evaporation efficiency	DIRECT-CONTACT MEMBRANE; GRAPHENE OXIDE; ENHANCED DESALINATION; WATER; MITIGATION; SEPARATION	In this paper, we present the treatment of humic acid solution via carbon nanotube immobilized membrane (CNIM) distillation assisted by air sparging (AS). Carbon nanotubes offer excellent hydrophobicity to the modified membrane surface and actively transport water vapor molecules through the membrane to generate higher vapor flux and better rejection of humic acid. The introduction of air spargin…	[Bhoumick, Mitun Chandra; Roy, Sagar; Mitra, Somenath] Newark Coll Engn, Dept Chem & Environm Sci, New Jersey Inst Technol, Newark, NJ 07102 USA		Mitra, S (corresponding author), Newark Coll Engn, Dept Chem & Environm Sci, New Jersey Inst Technol, Newark, NJ 07102 USA.	mb777@njit.edu; sagar.roy@njit.edu; somenath.mitra@njit.edu		Roy, Sagar/0000-0001-5141-9758; Mitra, Somenath/0000-0002-9650-9180	Chemical, Bioengineering, Environmental, and Transport Systems Division, National Science Foundation [CBET-1603314]	Chemical, Bioengineering, Environmental, and Transport Systems Division, National Science Foundation	This study was partially supported by a grant from the Chemical, Bioengineering, Environmental, and Transport Systems Division, National Science Foundation (grant number CBET-1603314).	Amaya-Vias D, 2019, WATER RES, V158, P182, DOI 10.1016/j.watres.2019.03.055; An YP, 2020, J MEMBRANE SCI, V608, DOI 10.1016/j.memsci.2020.118222; Anvari A, 2020, J MEMBRANE SCI, V616, DOI 10.1016/j.memsci.2020.118413; Anvari A, 2020, J MEMBRANE SCI, V600, DOI 10.1016/j.memsci.2020.117859; Bhadra M, 2016, SEP PURIF TECHNOL, V161, P136, DOI 10.1016/j.seppur.2016.01.046; Bhadra M, 2016, DESALINATION…	43	1	1	3	3	MDPI	BASEL	ST ALBAN-ANLAGE 66, CH-4052 BASEL, SWITZERLAND		1420-3049		MOLECULES	Molecules	MAY	2022	27	9
J	Bin Shaharudin, MR; Williams, CD; Carbone, P				Bin Shaharudin, Mohd Rafie; Williams, Christopher D.; Carbone, Paola			The role of surface ionisation in the hydration-induced swelling of graphene oxide membranes	JOURNAL OF MEMBRANE SCIENCE			English	Article						Graphene oxide; Membrane; Swelling; Adsorption; Desalination; Surface charge	MOLECULAR-DYNAMICS SIMULATIONS; WATER-ADSORPTION; COLLOIDAL STABILITY; GRAPHITE OXIDE; MONTE-CARLO; PLASTICIZATION; BEHAVIOR; PERMEATION; MECHANISM; TRANSPORT	Graphene oxide (GO) membranes are hydrophilic materials that swell in the presence of water either in a humid environment or when in contact with liquid water and the magnitude and mechanism of the swelling is dependent on the degree of ionisation of the functional groups present on the surface of the GO flakes. In this work, using Grand Canonical Monte Carlo and Molecular Dynamics simulations we…	[Bin Shaharudin, Mohd Rafie; Williams, Christopher D.; Carbone, Paola] Univ Manchester, Sch Engn, Dept Chem Engn, Oxford Rd, Manchester M13 9PL, Lancs, England		Carbone, P (corresponding author), Univ Manchester, Sch Engn, Dept Chem Engn, Oxford Rd, Manchester M13 9PL, Lancs, England.	paola.carbone@manchester.ac.uk	; Carbone, Paola/P-5607-2015	Williams, Christopher/0000-0002-5073-5924; Shaharudin, Mohd Rafie bin/0000-0002-1962-9090; Carbone, Paola/0000-0001-9927-8376	Research Lifecycle Programme at The University of Manchester, UK; Malaysian Government Agency Majlis Amanah Rakyat (MRS); UK Engineering and Physical Sciences Research Council [EP/R033366/1]; European Union [760907]	Research Lifecycle Programme at The University of Manchester, UK; Malaysian Government Agency Majlis Amanah Rakyat (MRS); UK Engineering and Physical Sciences Research Council(UK Research & Innovation (UKRI)Engineering & Physical Sciences Research Council (EPSRC)); European Union(European Commission)	The author acknowledges the assistance given by Research IT, the use of the Computational Shared Facility and the use of The HPC Pool funded by the Research Lifecycle Programme at The University of Manchester, UK. Funding was provided by the Malaysian Government Agency Majlis Amanah Rakyat (MRS); the UK Engineering and Physical Sciences Research Council Grant Number EP/R033366/1 (CDW); the Europe…	Abedini A, 2017, LANGMUIR, V33, P11377, DOI 10.1021/acs.langmuir.7b01977; Abraham J, 2017, NAT NANOTECHNOL, V12, P546, DOI [10.1038/NNANO.2017.21, 10.1038/nnano.2017.21]; Al-Gaashani R, 2019, CERAM INT, V45, P14439, DOI 10.1016/j.ceramint.2019.04.165; Allouche AR, 2011, J COMPUT CHEM, V32, P174, DOI 10.1002/jcc.21600; Araujo MP, 2017, RSC ADV, V7, P14290, DOI 10.1039/c6ra28868e; Balcik M, 2018, J…	67	0	0	9	9	ELSEVIER	AMSTERDAM	RADARWEG 29, 1043 NX AMSTERDAM, NETHERLANDS	0376-7388	1873-3123		J MEMBRANE SCI	J. Membr. Sci.	2022-07-05	2022	653
J	Jain, H; Kumar, A; Rajput, VD; Minkina, T; Verma, AK; Wadhwa, S; Dhupper, R; Garg, MC; Joshi, H				Jain, Harshita; Kumar, Ajay; Rajput, Vishnu D.; Minkina, Tatiana; Verma, Anoop Kumar; Wadhwa, Shikha; Dhupper, Renu; Garg, Manoj Chandra; Joshi, Himanshu			Fabrication and characterization of high-performance forward-osmosis membrane by introducing manganese oxide incited graphene quantum dots	JOURNAL OF ENVIRONMENTAL MANAGEMENT			English	Article						Forward osmosis; Graphene quantum dots; Manganese oxide; Nanocomposite; Separation performance	INTERNAL CONCENTRATION POLARIZATION; WATER-TREATMENT; COMPOSITE MEMBRANES; BEHAVIOR; TECHNOLOGIES; NANO	Forward osmosis (FO) is the futuristic membrane desalination technology as it transcends the disadvantages of other pressure-driven techniques. But, there still remain critical challenges like fabrication of highly permeable membrane with ideal structures maintaining high rejection rates that need to be addressed for implementation as a practical technology. In this work, novel thin-film composit…	[Jain, Harshita; Dhupper, Renu; Garg, Manoj Chandra] Amity Univ Uttar Pradesh, Amity Inst Environm Sci, Noida Sect 125, Noida 201313, Uttar Pradesh, India; [Kumar, Ajay; Joshi, Himanshu] Indian Inst Technol Roorkee, Dept Hydrol, Roorkee 247667, Uttarakhand, India; [Rajput, Vishnu D.; Minkina, Tatiana] Southern Fed Univ, Acad Biol & Biotechnol, Rostov Na Donu 344090, Russia; [Verma, Anoop Kumar] T…		Garg, MC (corresponding author), Amity Univ Uttar Pradesh, Amity Inst Environm Sci, Noida Sect 125, Noida 201313, Uttar Pradesh, India.	mcgarg@amity.edu	Jain, Harshita/CAF-7249-2022; Minkina, Tatiana/A-1683-2014; Rajput, Vishnu Dayal/I-7824-2017; GARG, MANOJ/P-3975-2017	Minkina, Tatiana/0000-0003-3022-0883; Rajput, Vishnu Dayal/0000-0002-6802-4805; Kumar, Ajay/0000-0001-5444-2195; GARG, MANOJ/0000-0002-7661-5023; Jain, Harshita/0000-0002-9544-2869; Joshi, Himanshu/0000-0001-6994-2993	Science and Engineering Research Board (SERB), Department of Science and Technology (DST), Government of India, New Delhi, India [ECR/2016/001668]	Science and Engineering Research Board (SERB), Department of Science and Technology (DST), Government of India, New Delhi, India	This work was supported by Science and Engineering Research Board (SERB), Department of Science and Technology (DST), Government of India, New Delhi, India (Grant No. ECR/2016/001668). Authors are also thankful to Sophisticated Analytical Instrument Laboratories, Patiala and Department of Institute Instrumentation Centre, IIT Roorkee for providing the characterization results.	Agi A, 2018, INT NANO LETT, V8, P49, DOI 10.1007/s40089-018-0237-3; Ahmad NA, 2020, DESALINATION, V493, DOI 10.1016/j.desal.2020.114643; Ahmed DF, 2021, ARAB J CHEM, V14, DOI 10.1016/j.arabjc.2021.102995; Aliyu UM, 2018, WATER PRACT TECHNOL, V13, P738, DOI 10.2166/wpt.2018.084; Ang WL, 2020, SCI TOTAL ENVIRON, V706, DOI 10.1016/j.scitotenv.2019.136047; Arthisree D, 2017, J MATER SCI-MATER EL, V28…	59	2	2	16	16	ACADEMIC PRESS LTD- ELSEVIER SCIENCE LTD	LONDON	24-28 OVAL RD, LONDON NW1 7DX, ENGLAND	0301-4797	1095-8630		J ENVIRON MANAGE	J. Environ. Manage.	2022-03-01	2022	305
J	Kyrylchuk, A; Surabhi, P; Tomanek, D				Kyrylchuk, Andrii; Surabhi, Pranav; Tomanek, David			Thermal Decomposition of Hydrated Graphite Oxide: A Computational Study	PHYSICAL REVIEW APPLIED			English	Article							CARBON NANOTUBE MEMBRANES; GRAPHENE OXIDE; FOULING CONTROL; WATER; FUTURE; TRITERPENES; MECHANISMS; ALIGNMENT	We study the behavior of hydrated graphite oxide (GO) at high temperatures using thermally-accelerated molecular dynamics simulations based on ab initio density-functional theory. Our results suggest that GO, a viable candidate for water treatment and desalination membranes, is more heat resilient than currently used organic materials. The system we consider to represent important aspects of ther…	[Kyrylchuk, Andrii] Natl Acad Sci Ukraine, Inst Organ Chem, Murmanska St 5, UA-02660 Kiev, Ukraine; [Surabhi, Pranav] Indian Inst Technol, Khandwa Rd, Indore 453552, India; [Tomanek, David] Michigan State Univ, Phys & Astron Dept, E Lansing, MI 48824 USA		Tomanek, D (corresponding author), Michigan State Univ, Phys & Astron Dept, E Lansing, MI 48824 USA.	tomanek@msu.edu	Kirilchuk, Andrey/F-8759-2016	Kirilchuk, Andrey/0000-0002-8845-5194				ABRAHAM MH, 1989, J CHEM SOC PERK T 2, P1355, DOI 10.1039/p29890001355; Ai J, 2018, APPL SURF SCI, V455, P502, DOI 10.1016/j.apsusc.2018.05.162; Akbari A, 2016, NAT COMMUN, V7, DOI 10.1038/ncomms10891; Ambrosetti A, 2011, J PHYS CHEM C, V115, P3695, DOI 10.1021/jp110669p; [Anonymous], 1986, HDB CHEM PHYS; Artacho E, 2008, J PHYS-CONDENS MAT, V20, DOI 10.1088/0953-8984/20/6/064208; BOEHM HP, 1961,…	64	0	0	4	4	AMER PHYSICAL SOC	COLLEGE PK	ONE PHYSICS ELLIPSE, COLLEGE PK, MD 20740-3844 USA	2331-7019			PHYS REV APPL	Phys. Rev. Appl.	2022-04-07	2022	17	4
J	Moulod, M; Moghaddam, S				Moulod, Mohammad; Moghaddam, Saeed			High directional water transport graphene oxide biphilic stack	MOLECULAR SIMULATION			English	Article						Graphene oxide; nanofiltration; biphilic stack; water diode	MOLECULAR-DYNAMICS; POTENTIAL APPLICATIONS; MEMBRANES; DESALINATION; DELIVERY; SIMULATIONS; FABRICATION; ALGORITHMS; ENERGY; DRUG	It is a widely held view that the hydrophilicity of graphene oxide (GO) enhances the water transport properties. In this study, it is shown that a combination of graphene and GO can yield superior transport properties including high mass flow rate and directionality. First, different membrane characteristics such as the smallest pore diameter for water molecules sieving and mass flow rate are eva…	[Moulod, Mohammad; Moghaddam, Saeed] Univ Florida, Mech & Aerosp Engn Dept, Gainesville, FL 32611 USA		Moulod, M (corresponding author), Univ Florida, Mech & Aerosp Engn Dept, Gainesville, FL 32611 USA.	mohammad.moulod@gmail.com			National Institutes of Health [1R21EB023527-01A1]	National Institutes of Health(United States Department of Health & Human ServicesNational Institutes of Health (NIH) - USA)	This work is supported in part by the National Institutes of Health (1R21EB023527-01A1).	Aghigh A, 2015, DESALINATION, V365, P389, DOI 10.1016/j.desal.2015.03.024; Akaishi A, 2017, ACS OMEGA, V2, P2184, DOI 10.1021/acsomega.7b00365; Ang EYM, 2016, CARBON, V110, P350, DOI 10.1016/j.carbon.2016.09.043; Basconi JE, 2013, J CHEM THEORY COMPUT, V9, P2887, DOI 10.1021/ct400109a; BERENDSEN HJC, 1987, J PHYS CHEM-US, V91, P6269, DOI 10.1021/j100308a038; Chan WF, 2013, ACS NANO, V7, P5308, DO…	51	0	0	2	2	TAYLOR & FRANCIS LTD	ABINGDON	2-4 PARK SQUARE, MILTON PARK, ABINGDON OR14 4RN, OXON, ENGLAND	0892-7022	1029-0435		MOL SIMULAT	Mol. Simul.	2022-05-03	2022	48	7
J	Monjezi, BH; Sapotta, B; Moulai, S; Zhang, JJ; Oestreich, R; Ladewig, BP; Muller-Buschbaum, K; Janiak, C; Hashem, T; Knebel, A				Monjezi, Bahram Hosseini; Sapotta, Benedikt; Moulai, Sarah; Zhang, Jinju; Oestreich, Robert; Ladewig, Bradley P.; Mueller-Buschbaum, Klaus; Janiak, Christoph; Hashem, Tawheed; Knebel, Alexander			Metal-Organic Framework MIL-68(In)-NH2 on the Membrane Test Bench for Dye Removal and Carbon Capture	CHEMIE INGENIEUR TECHNIK			English	Article						Carbon capture; Dye removal; Metal-organic frameworks; Molecular sieving membranes; Nanofiltration	NANOFILTRATION MEMBRANES; METHYLENE-BLUE; AQUEOUS-SOLUTION; GRAPHENE OXIDE; CATIONIC DYES; ADSORPTION; WATER; PERFORMANCE; ACID; DESALINATION	The metal-organic framework (MOF) MIL-68(In)-NH2 was tested for dye removal from wastewater and carbon capture gas separation. MIL-68(In)-NH2 was synthesized as a neat, supported MOF thin film membrane and as spherical particles using pyridine as a modulator to shape the morphology. The neat MIL-68(In)-NH2 membranes were employed for dye removal in cross-flow geometry, demonstrating strong molecu…	[Monjezi, Bahram Hosseini; Sapotta, Benedikt; Moulai, Sarah; Hashem, Tawheed; Knebel, Alexander] Karlsruhe Inst Technol KIT, Inst Funct Interfaces IFG, Hermann von Helmholtz Pl 1, D-76344 Eggenstein Leopoldshafen, Germany; [Zhang, Jinju; Ladewig, Bradley P.] Karlsruhe Inst Technol KIT, Inst Micro Proc Engn IMVT, Hermann von Helmholtz Pl 1, D-76344 Eggenstein Leopoldshafen, Germany; [Oestreich, Ro…		Hashem, T; Knebel, A (corresponding author), Karlsruhe Inst Technol KIT, Inst Funct Interfaces IFG, Hermann von Helmholtz Pl 1, D-76344 Eggenstein Leopoldshafen, Germany.; Knebel, A (corresponding author), Friedrich Schiller Univ Jena, Otto Schott Inst Mat Res, Fraunhoferstr 6, D-07743 Jena, Germany.	tawheed.hashem@kit.edu; alexander.knebel@uni-jena.de		Hashem, Tawheed/0000-0001-9307-8541	Deutsche Forschungsgemeinschaft (DFG) [SPP 1928/2 COORNETs, 2082/1 - 390761711]; Carl Zeiss Foundation Breakthrough Program; Projekt DEAL	Deutsche Forschungsgemeinschaft (DFG)(German Research Foundation (DFG)); Carl Zeiss Foundation Breakthrough Program; Projekt DEAL	A. Knebel, B. Hosseini Monjezi, C. Janiak, K. Muller-Buschbaum, and R. Oestreich acknowledge funding through the Deutsche Forschungsgemeinschaft (DFG) within the Priority Program SPP 1928/2 COORNETs. A. Knebel acknowledges funding through the Carl Zeiss Foundation Breakthrough Program. T. Hashem and B. Sapotta acknowledge support through the Deutsche Forschungsgemeinschaft (DFG) within the Cluste…	Abdi J, 2017, CHEM ENG J, V326, P1145, DOI 10.1016/j.cej.2017.06.054; Akbari A, 2006, J MEMBRANE SCI, V286, P342, DOI 10.1016/j.memsci.2006.10.024; Aluigi A, 2014, J HAZARD MATER, V268, P156, DOI 10.1016/j.jhazmat.2014.01.012; Amini M, 2011, DESALINATION, V267, P107, DOI 10.1016/j.desal.2010.09.014; Asadi H, 2021, POLYM BULL, V78, P6953, DOI 10.1007/s00289-020-03459-y; Avci G, 2020, ACS APPL MATE…	70	0	0	36	36	WILEY-V C H VERLAG GMBH	WEINHEIM	POSTFACH 101161, 69451 WEINHEIM, GERMANY	0009-286X	1522-2640		CHEM-ING-TECH	Chem. Ing. Tech.	JAN	2022	94	2022-01-02
J	Rasheed, T				Rasheed, Tahir			Covalent organic frameworks as promising adsorbent paradigm for environmental pollutants from aqueous matrices: Perspective and challenges	SCIENCE OF THE TOTAL ENVIRONMENT			English	Review						Pristine COFs; COFs based composites; Synthetic strategies; Adsorption; Desalination; Hazardous pollutants; Pristine COFs; COFs based composites; Synthetic strategies; Adsorption; Desalination; Hazardous pollutants	HEAVY-METAL IONS; CARBON NANOTUBES; INTERFACIAL POLYMERIZATION; SELECTIVE REMOVAL; EFFICIENT REMOVAL; GRAPHENE OXIDE; BISPHENOL-A; ADSORPTION; WATER; MEMBRANE	Covalent organic frameworks (COFs) are an emerging class of new porous crystalline polymers materials having robust framework, outstanding structural regularity, highly ordered aperture size, inherent porosity, and chemical stability with designer properties, making them an ideal material for adsorbing a variety of contaminants from water bodies. Presented study focusses on the current advances a…	[Rasheed, Tahir] King Fahd Univ Petr & Minerals KFUPM, Interdisciplinary Res Ctr Adv Mat, Dhahran 31261, Saudi Arabia		Rasheed, T (corresponding author), King Fahd Univ Petr & Minerals KFUPM, Interdisciplinary Res Ctr Adv Mat, Dhahran 31261, Saudi Arabia.	tahir.rasheed@kfupm.edu.sa	Rasheed, Tahir/M-2203-2015	Rasheed, Tahir/0000-0001-9265-6303				Afshari M, 2020, IND ENG CHEM RES, V59, P9116, DOI 10.1021/acs.iecr.0c00953; Al-Rawi UA, 2021, J ENVIRON CHEM ENG, V9, DOI 10.1016/j.jece.2021.105206; Asadi F, 2020, CHEMISTRYSELECT, V5, P2735, DOI 10.1002/slct.201904730; Azimi A, 2017, CHEMBIOENG REV, V4, P37, DOI 10.1002/cben.201600010; Bai CY, 2016, RSC ADV, V6, P39150, DOI 10.1039/c6ra02842j; Beltran-Heredia J, 2009, IND ENG CHEM RES, V48, P6…	165	1	1	41	41	ELSEVIER	AMSTERDAM	RADARWEG 29, 1043 NX AMSTERDAM, NETHERLANDS	0048-9697	1879-1026		SCI TOTAL ENVIRON	Sci. Total Environ.	2022-08-10	2022	833
J	Reddy, PR; Gogoi, A; Reddy, KA				Reddy, P. Rajasekhar; Gogoi, Abhijit; Reddy, K. Anki			Effect of oxygen-containing functional groups of layered graphene oxide membrane on the removal of amoxicillin: a molecular dynamics study	MOLECULAR SIMULATION			English	Article						Amoxicillin; GO membrane; forward osmosis; molecular dynamics	NATURAL ORGANIC-MATTER; AQUEOUS-SOLUTION; PHARMACEUTICAL REMOVAL; WATER; NANOFILTRATION; ANTIBIOTICS; ADSORPTION; DESALINATION; MECHANISMS; RETENTION	The removal of amoxicillin (AMX) from the pharmaceutical industrial wastewater with a non-lamellar graphene oxide (GO) membrane has been investigated using non-equilibrium molecular dynamics (MD) simulations. The influence of oxygen-containing functional groups of the GO nanosheets on the separation of AMX molecules is investigated by considering three different membranes. These membranes are GO,…	[Reddy, P. Rajasekhar; Reddy, K. Anki] Indian Inst Technol Guwahati, Dept Chem Engn, Gauhati, Assam, India; [Gogoi, Abhijit] Indian Inst Technol Guwahati, Dept Mech Engn, Gauhati, Assam, India		Reddy, PR (corresponding author), Indian Inst Technol Guwahati, Dept Chem Engn, Gauhati, Assam, India.	anki.reddy@iitg.ac.in		Pilli, Rajasekhar reddy/0000-0003-0107-2631; Gogoi, Abhijit/0000-0003-4007-3434	MHRD, Government of India	MHRD, Government of India(Ministry of Human Resource Development (MHRD), Government of India)	The authors thank the IIT Guwahati for providing Param-Ishan supercomputing facility. P. Rajasekhar reddy would like to thank the MHRD, Government of India, for providing Ph.D. fellowship.	Balandin AA, 2008, NANO LETT, V8, P902, DOI 10.1021/nl0731872; Batt AL, 2006, ENVIRON POLLUT, V142, P295, DOI 10.1016/j.envpol.2005.10.010; Cath TY, 2013, DESALINATION, V312, P31, DOI 10.1016/j.desal.2012.07.005; Chu KH, 2017, ACS APPL MATER INTER, V9, P40369, DOI 10.1021/acsami.7b14217; Cohen-Tanugi D, 2016, NANO LETT, V16, P1027, DOI 10.1021/acs.nanolett.5b04089; Dahanayaka M, 2017, PHYS CHEM C…	42	0	0	12	12	TAYLOR & FRANCIS LTD	ABINGDON	2-4 PARK SQUARE, MILTON PARK, ABINGDON OR14 4RN, OXON, ENGLAND	0892-7022	1029-0435		MOL SIMULAT	Mol. Simul.	2022-02-11	2022	48	3
J	Widakdo, J; Wu, PW; Austria, HFM; Hung, WS; Yu, PJ; Wang, CF; Hu, CC; Lee, KR; Lai, JY				Widakdo, J.; Wu, P. -W.; Austria, H. F. M.; Hung, W. -S.; Yu, P. -J.; Wang, C. -F.; Hu, C. -C.; Lee, K. -R.; Lai, J. -Y.			Dual functional GO-Ag incorporated nanocomposite pervaporation membrane with alcohol dehydration performance and enhanced antibacterial property	MATERIALS TODAY CHEMISTRY			English	Article						Graphene oxide; Ag nanoparticle; n-butanol; Escherichia coli; 2D materials	GRAPHENE OXIDE; SILVER NANOPARTICLES; ANTIMICROBIAL ACTIVITY; DESALINATION; SIZE	Multi-functional membranes are the focus of future membrane technology development. The removal of bacteria and other organisms from water is essential for purifying solutions and controlling biofouling in membrane filtration. This experiment successfully prepared GO-AgpHx nanocomposite films for alcohol dehydration with an antibacterial effect. GO-AgpHx dispersions with different pH values (pH 1…	[Widakdo, J.; Wu, P. -W.; Austria, H. F. M.; Hung, W. -S.; Wang, C. -F.; Hu, C. -C.; Lai, J. -Y.] Natl Taiwan Univ Sci & Technol, Grad Inst Appl Sci & Technol, Adv Membrane Mat Res Ctr, Taipei 10607, Taiwan; [Lee, K. -R.] Chung Yuan Christian Univ, R&D Ctr Membrane Technol, Dept Chem Engn, Chungli 32023, Taiwan; [Yu, P. -J.] Formosa Plast Corp, Taipei 10607, Taiwan; [Lai, J. -Y.] Yuan Ze Univ, De…		Hung, WS (corresponding author), Natl Taiwan Univ Sci & Technol, Grad Inst Appl Sci & Technol, Adv Membrane Mat Res Ctr, Taipei 10607, Taiwan.	wshung@mail.ntust.edu.tw	Widakdo, Januar/AAD-3474-2022	Widakdo, Januar/0000-0001-7973-862X	Ministry of Science and Tech-nology, Taiwan (MOST) [MOST 108-2628-E-011-003-MY3, MOST 110-2221-E-011-122-MY3, MOST 109-3116-F-011-002-CC1]	Ministry of Science and Tech-nology, Taiwan (MOST)(Ministry of Science and Technology, Taiwan)	Acknowledgments This work was supported by the Ministry of Science and Tech-nology, Taiwan (MOST) (MOST 108-2628-E-011-003-MY3, MOST 110-2221-E-011-122-MY3 and MOST 109-3116-F-011-002-CC1) . The conclusions section should come in this section at the end of the article, before the acknowledgments.	Ajitha B, 2015, POWDER TECHNOL, V269, P110, DOI 10.1016/j.powtec.2014.08.049; Alkhouzaam A, 2021, CHEMOSPHERE, V274, DOI 10.1016/j.chemosphere.2021.129853; Ang MBMY, 2019, J MEMBRANE SCI, V587, DOI 10.1016/j.memsci.2019.117188; Arif R., 2021, MED DEVICES SENS, V4; Austria HFM, 2021, J MATER CHEM A, V9, P21510, DOI 10.1039/d1ta04882a; Cabezas R, 2021, J MEMBRANE SCI, V637, DOI 10.1016/j.memsci.202…	59	0	0	3	3	ELSEVIER SCI LTD	OXFORD	THE BOULEVARD, LANGFORD LANE, KIDLINGTON, OXFORD OX5 1GB, OXON, ENGLAND	2468-5194			MATER TODAY CHEM	Mater. Today Chem.	JUN	2022	24
J	Suwaileh, W; Zargar, M; Abdala, A; Siddiqui, FA; Khiadani, M; Abdel-Wahab, A				Suwaileh, W.; Zargar, M.; Abdala, A.; Siddiqui, F. A.; Khiadani, M.; Abdel-Wahab, A.			Concentration polarization control in stand-alone and hybrid forward osmosis systems: Recent technological advancements and future directions	CHEMICAL ENGINEERING RESEARCH & DESIGN			English	Article						Forward osmosis; Internal concentration polarization; External concentration polarization; Advanced detection techniques; Cleaning strategies	THIN-FILM COMPOSITE; INTERNAL CONCENTRATION POLARIZATION; BRACKISH-WATER DESALINATION; CROSS-FLOW ULTRAFILTRATION; HOLLOW-FIBER MEMBRANE; WASTE-WATER; GRAPHENE OXIDE; FO MEMBRANE; NANOCOMPOSITE MEMBRANES; SEAWATER DESALINATION	Forward osmosis (FO) has received significant attention recently. FO has high potentials for integration with other water treatment technologies. However, concentration polarization (CP) remains a significant challenge in FO membrane applications. In particular, internal CP (ICP) reduces the permeability of FO membranes by nearly 80%. The development of FO processes and their applications can gre…	[Suwaileh, W.; Abdala, A.; Abdel-Wahab, A.] Texas A&M Univ Qatar, Chem Engn Program, Educ City, Doha, Qatar; [Zargar, M.; Khiadani, M.] Edith Cowan Univ, Sch Engn, Joondalup, WA 6027, Australia; [Siddiqui, F. A.] Bahauddin Zakariya Univ, Dept Mech Engn, Multan 60800, Pakistan		Suwaileh, W (corresponding author), Texas A&M Univ Qatar, Chem Engn Program, Educ City, Doha, Qatar.; Zargar, M (corresponding author), Edith Cowan Univ, Sch Engn, Joondalup, WA 6027, Australia.	wafa.suwaileh@qatar.tamu.edu; m.zargar@ecu.edu.au	Khiadani, Mehdi/AFN-5782-2022	Khiadani, Mehdi/0000-0003-1703-9342; Zargar, Masoumeh/0000-0001-9811-6156				Achilli A, 2009, DESALINATION, V239, P10, DOI 10.1016/j.desal.2008.02.022; Ahmad A, 2016, CARBOHYD POLYM, V149, P207, DOI 10.1016/j.carbpol.2016.04.104; Akther N, 2018, DESALIN WATER TREAT, V136, P65, DOI 10.5004/dwt.2018.23195; Allen MJ, 2010, CHEM REV, V110, P132, DOI 10.1021/cr900070d; Altaee A, 2013, DESALINATION, V326, P19, DOI 10.1016/j.desal.2013.07.008; Ang WL, 2020, SCI TOTAL ENVIRON, V7…	182	0	0	3	3	ELSEVIER	AMSTERDAM	RADARWEG 29a, 1043 NX AMSTERDAM, NETHERLANDS	0263-8762	1744-3563		CHEM ENG RES DES	Chem. Eng. Res. Des.	FEB	2022	178
J	Mansour, NBC; Paredes, J; Zhao, HL; Szymczyk, A; Ferjani, E; Ghoufi, A				Mansour, Nadia Ben-Cheik; Paredes, Julia; Zhao, Hengli; Szymczyk, Anthony; Ferjani, Ezzedine; Ghoufi, Aziz			Water transport through a two-dimensional nanoporous material: is there a relationship between water flux and surface tension?	MOLECULAR PHYSICS			English	Article						Interfacial tension; water permeability; nanoporous membrane; h-BN-water interface	BORON-NITRIDE; MOLECULAR-DYNAMICS; CARBON; DESALINATION; GRAPHENE; SIMULATIONS; TECHNOLOGY; MEMBRANES; LIQUID	In this work, the relationship between the water flux through nanoporous two-dimensional hexagonal Boron Nitride (h-BN) and surface tension was investigated from equilibrium and pressure-driven molecular dynamics simulations by considering the most popular rigid water models. From the surface tension calculation, the contact angle was evaluated and compared with the experiment. We exhibit a corre…	[Mansour, Nadia Ben-Cheik; Paredes, Julia; Zhao, Hengli; Ghoufi, Aziz] Univ Rennes, IPR Inst Phys Rennes, CNRS, UMR 6251, F-35000 Rennes, France; [Mansour, Nadia Ben-Cheik] Univ Tunis El Manar, Fac Math Phys & Nat Sci Tunisia, Tunis, Tunisia; [Szymczyk, Anthony] Univ Rennes, ISCR Inst Sci Chim Rennes, CNRS, UMR 6226, Rennes, France; [Ferjani, Ezzedine] Univ Carthage, Higher Inst Sci & Technol Env…		Ghoufi, A (corresponding author), Univ Rennes, IPR Inst Phys Rennes, CNRS, UMR 6251, F-35000 Rennes, France.	aziz.ghoufi@univ-rennes1.fr			Centre National de la Recherche Scientifique (CNRS)	Centre National de la Recherche Scientifique (CNRS)(Centre National de la Recherche Scientifique (CNRS))	The authors are grateful to the Centre National de la Recherche Scientifique (CNRS) for its financial support through the program PICS `Waterloo'.	Abascal JLF, 2005, J CHEM PHYS, V123, DOI 10.1063/1.2121687; Abraham J, 2017, NAT NANOTECHNOL, V12, P546, DOI [10.1038/NNANO.2017.21, 10.1038/nnano.2017.21]; BERENDSEN HJC, 1987, J PHYS CHEM-US, V91, P6269, DOI 10.1021/j100308a038; BERENDSEN HJC, 1984, J CHEM PHYS, V81, P3684, DOI 10.1063/1.448118; Chen L, 2017, NATURE, V550, P415, DOI 10.1038/nature24044; Cohen-Tanugi D, 2014, NANO LETT, V14, P6…	48	0	0	6	6	TAYLOR & FRANCIS LTD	ABINGDON	2-4 PARK SQUARE, MILTON PARK, ABINGDON OR14 4RN, OXON, ENGLAND	0026-8976	1362-3028		MOL PHYS	Mol. Phys.	2022-04-18	2022	120	8
J	Celik, A; Hasar, H				Celik, Aytekin; Hasar, Halil			Fabrication and implementation of extensively dense bipolar membrane using FeCl3 as a junction catalyst	POLYMER BULLETIN			English	Article						Bipolar membrane; Interfacial layer; Junction catalyst	WATER DISSOCIATION CATALYST; INTERMEDIATE LAYER; INTERFACIAL LAYER; GRAPHENE OXIDE; DESALINATION; CHALLENGES; ACIDS; SALT	A bipolar membrane (BPM) typically consists of three layers: an acid cation-exchange layer (CEL), a base anion-exchange layer (AEL), and a junction interfacial layer with a catalyst expediting water dissociation. In this study, FeCl3 as a junction catalyst in the fabrication and applications of bipolar membranes was evaluated in detail in terms of physical, electrical characteristics and acid pro…	[Celik, Aytekin; Hasar, Halil] Firat Univ, Fac Engn, Dept Environm Engn, TR-23119 Elazig, Turkey		Celik, A (corresponding author), Firat Univ, Fac Engn, Dept Environm Engn, TR-23119 Elazig, Turkey.	aytekincelik@firat.edu.tr; hhasar@firat.edu.tr			Firat University Scientific Research Projects (FUBAP) [MF-1747]	Firat University Scientific Research Projects (FUBAP)(Firat University)	A significant part of this paper includes doctorate thesis data of Aytekin Celik. The authors gratefully acknowledge the financial support from Firat University Scientific Research Projects (FUBAP) with the project number of MF-1747.	Balster J, 2010, J MEMBRANE SCI, V365, P389, DOI 10.1016/j.memsci.2010.09.034; Celik A, 2021, IONICS, V27, P1243, DOI 10.1007/s11581-020-03858-1; Chen GW, 2008, J APPL POLYM SCI, V109, P1447, DOI 10.1002/app.28276; Chen YY, 2020, J APPL ELECTROCHEM, V50, P33, DOI 10.1007/s10800-019-01365-4; Cheng GS, 2019, J MEMBRANE SCI, V589, DOI 10.1016/j.memsci.2019.117243; Davis JR, 2015, ACS SUSTAIN CHEM EN…	49	0	0	11	11	SPRINGER	NEW YORK	ONE NEW YORK PLAZA, SUITE 4600, NEW YORK, NY, UNITED STATES	0170-0839	1436-2449		POLYM BULL	Polym. Bull.	AUG	2022	79	8
J	Zhang, SF; Chen, J; Zheng, JX; Chen, X; Xu, HB; Petrescu, FIT; Ungureanu, LM; Li, Y; Shi, G				Zhang, Shenfeng; Chen, Jun; Zheng, Jixin; Chen, Xin; Xu, Hongbo; Petrescu, Florian Ion Tiberiu; Ungureanu, Liviu Marian; Li, Ying; Shi, Gang			A Simple Polypyrrole/Polyvinylidene Fluoride Membrane with Hydrophobic and Self-Floating Ability for Solar Water Evaporation	NANOMATERIALS			English	Article						photothermal membrane; intrinsic hydrophobicity; heat transfer; solar water evaporation; desalination	PHOTOTHERMAL MATERIALS; DRIVEN; FABRICATION; EFFICIENCY; ANTIREFLECTION; POLYMERIZATION; SUBSTRATE; GRAPHENE; PROGRESS; AEROGEL	The traditional hydrophobic solarevaporator is generally obtained through the modification of alkyl or fluoroalkyl on the photothermal membrane. However, the modified groups can easily be oxidized in the long-term use process, resulting in the poor salt resistance and stability of photothermal membrane. In order to solve this problem, a simple polypyrrole/polyvinylidene fluoride membrane, consist…	[Zhang, Shenfeng; Chen, Jun; Zheng, Jixin; Chen, Xin; Li, Ying; Shi, Gang] Jiangnan Univ, Sch Chem & Mat Engn, Minist Educ, Key Lab Synthet & Biol Colloids, Wuxi 214122, Jiangsu, Peoples R China; [Xu, Hongbo] Harbin Inst Technol, Sch Chem & Chem Engn, MIIT Key Lab Crit Mat Technol New Energy Convers, Harbin 150001, Peoples R China; [Petrescu, Florian Ion Tiberiu; Ungureanu, Liviu Marian] Univ Pol…		Shi, G (corresponding author), Jiangnan Univ, Sch Chem & Mat Engn, Minist Educ, Key Lab Synthet & Biol Colloids, Wuxi 214122, Jiangsu, Peoples R China.; Xu, HB (corresponding author), Harbin Inst Technol, Sch Chem & Chem Engn, MIIT Key Lab Crit Mat Technol New Energy Convers, Harbin 150001, Peoples R China.; Petrescu, FIT (corresponding author), Univ Politehn Bucuresti, Dept Mech & Robots Theory,…	zsfjnu@126.com; jchenjnu@126.com; 1052190311@stu.jiangnan.edu.cn; wxchengcheng@jiangnan.edu.cn; iamxhb@hit.edu.cn; fitpetrescu@gmail.com; liviu.ungureanu@upb.ro; liying@jiangnan.edu.cn; shigang0720@126.com	Petrescu, Florian Ion Tiberiu/AAF-1613-2019; Petrescu, Florian Ion T/G-7567-2016	Petrescu, Florian Ion T/0000-0003-1627-5159; Ungureanu, Liviu Marian/0000-0001-9958-4998				Bae K, 2015, NAT COMMUN, V6, DOI 10.1038/ncomms10103; Chala TF, 2018, ACS APPL MATER INTER, V10, P28955, DOI 10.1021/acsami.8b07434; Chen J, 2021, ACS APPL POLYM MATER, V3, P2402, DOI 10.1021/acsapm.0c01422; Chen SS, 2015, ACS NANO, V9, P4070, DOI 10.1021/acsnano.5b00121; Fan YK, 2021, ACS APPL ENERG MATER, V4, P2932, DOI 10.1021/acsaem.1c00391; Gao MM, 2019, ENERG ENVIRON SCI, V12, P841, DOI [10…	46	1	1	23	23	MDPI	BASEL	ST ALBAN-ANLAGE 66, CH-4052 BASEL, SWITZERLAND		2079-4991		NANOMATERIALS-BASEL	Nanomaterials	MAR	2022	12	5
J	Jiang, LJ; Chen, L; Zhu, L				Jiang, Longjie; Chen, Lin; Zhu, Liang			Minimize the trade-off between wetting resistance and water permeance in membrane distillation with ion-sieving coating layer	CHEMICAL ENGINEERING JOURNAL			English	Article						Membrane Distillation; Ion-Sieving; Anti-Wetting; Trade-Off; Ordered Subnanometer Structure	DESALINATION ENERGY; DEHYDRATION; GRAPHENE	The conventional hydrophobic membranes in membrane distillation system are prone to be wetted by surfactants. Meanwhile, there is a trade-off between wetting resistance and water permeance on advanced membrane materials, such as Janus membrane and omniphobic membrane. To overcome this dilemma, a composite membrane with ion-sieving layer was fabricated by self-assembling MXene nanosheets on the co…	[Jiang, Longjie; Chen, Lin; Zhu, Liang] Hohai Univ, Key Lab Integrated Regulat & Resources Dev Shallo, Nanjing 210098, Peoples R China; [Jiang, Longjie; Chen, Lin; Zhu, Liang] Hohai Univ, Coll Environm, Nanjing 210098, Peoples R China; [Chen, Lin] HIT Wuhu Robot Technol Res Inst, Wuhu 241000, Peoples R China		Chen, L; Zhu, L (corresponding author), Hohai Univ, Key Lab Integrated Regulat & Resources Dev Shallo, Nanjing 210098, Peoples R China.; Chen, L; Zhu, L (corresponding author), Hohai Univ, Coll Environm, Nanjing 210098, Peoples R China.; Chen, L (corresponding author), HIT Wuhu Robot Technol Res Inst, Wuhu 241000, Peoples R China.	chen_lin@hhu.edu.cn; hhuzhuliang@163.com	Jiang, Longjie/AGM-4299-2022	Jiang, Longjie/0000-0002-5488-1291	Fundamental Research Funds for the Central Universities [B200202107]; Key Research and Development Project of Anhui Province [202104i07020015]; Scientific and Technological Projects in Inner Mongolia [518050212]; National Natural Science Foundation of China [51508153]; Priority Academic Program Development of Jiangsu Higher Education Institutions [BK20150813]	Fundamental Research Funds for the Central Universities(Fundamental Research Funds for the Central Universities); Key Research and Development Project of Anhui Province; Scientific and Technological Projects in Inner Mongolia; National Natural Science Foundation of China(National Natural Science Foundation of China (NSFC)); Priority Academic Program Development of Jiangsu Higher Education Institu…	This study was Supported by Fundamental Research Funds for the Central Universities (grant number: B200202107) , Key Research and Development Project of Anhui Province (grant number: 202104i07020015) , Scientific and Technological Projects in Inner Mongolia (grant number: 518050212) , National Natural Science Foundation of China (grant number: 51508153) , and the Priority Academic Program Develop…	Chang HQ, 2021, ENVIRON SCI TECHNOL, V55, P1395, DOI 10.1021/acs.est.0c05454; Chen L, 2017, NATURE, V550, P415, DOI 10.1038/nature24044; Chen YML, 2020, ENVIRON SCI TECHNOL, V54, P12713, DOI 10.1021/acs.est.0c04242; Culp TE, 2021, SCIENCE, V371, P72, DOI 10.1126/science.abb8518; Damtie MM, 2019, CHEMOSPHERE, V236, DOI 10.1016/j.chemosphere.2019.07.020; Devanathan R, 2017, NAT NANOTECHNOL, V12, P4…	36	1	1	49	49	ELSEVIER SCIENCE SA	LAUSANNE	PO BOX 564, 1001 LAUSANNE, SWITZERLAND	1385-8947	1873-3212		CHEM ENG J	Chem. Eng. J.	2022-02-15	2022	430		4
J	Gao, HK; Guo, ZY; Li, XF; Chen, Y; Wang, CY; Wang, N; Xiao, CF				Gao, Hongkun; Guo, Zhiyong; Li, Xianfeng; Chen, Yang; Wang, Caiyun; Wang, Ning; Xiao, Changfa			Crosslinked graphene oxide membranes (CGOM) and their asymmetric permeation behaviors	JOURNAL OF MEMBRANE SCIENCE			English	Article						Asymmetric permeation behavior; Graphene oxide; Stimuli-responsive membranes; Polyvinyl alcohol; Layer-by-layer self-assembly	CARBON NANOTUBES; POROUS MEMBRANES; WATER; PH; DESALINATION; LAYER; ACID)	The crosslinked graphene oxide (GO) membranes (CGOM) with reversible pressure-sensitive gating were prepared by a water-soluble polymer (polyvinyl alcohol, PVA) intercalated layered nano-barrier (GO) through layer by-layer self-assembly technology. The PVA chain cleverly embedded between the GO nanosheets provides an adjustable water channel (membrane pore) in CGOM. The channel controllability of…	[Gao, Hongkun; Li, Xianfeng; Chen, Yang; Wang, Caiyun; Wang, Ning; Xiao, Changfa] Tiangong Univ, Sch Mat Sci & Engn, State Key Lab Separat Membranes & Membrane Proc, Tianjin 300387, Peoples R China; [Guo, Zhiyong] Inspect & Testing Ctr, Xuchang Qual & Tech Supervis, Xuchang 461000, Peoples R China; [Xiao, Changfa] Shanghai Univ Engn Sci, Fiber Mat Res Ctr, Shanghai 201620, Peoples R China		Li, XF (corresponding author), Tiangong Univ, Sch Mat Sci & Engn, State Key Lab Separat Membranes & Membrane Proc, Tianjin 300387, Peoples R China.	xianfengli022@aliyun.com			National Natural Science Foundation of China [51273147]; State Key Laboratory of Separation Membranes and Membrane Processes [Z2-201528]	National Natural Science Foundation of China(National Natural Science Foundation of China (NSFC)); State Key Laboratory of Separation Membranes and Membrane Processes	Acknowledgements The authors thank the financial support by the National Natural Science Foundation of China (No. 51273147) and State Key Laboratory of Separation Membranes and Membrane Processes (Z2-201528) .	Aznar E, 2009, J AM CHEM SOC, V131, P6833, DOI 10.1021/ja810011p; Borisova OV, 2015, LANGMUIR, V31, P7684, DOI 10.1021/acs.langmuir.5b01993; Chen L, 2017, NATURE, V550, P415, DOI 10.1038/nature24044; Chen Y, 2007, J MEMBRANE SCI, V287, P192, DOI 10.1016/j.memsci.2006.10.028; Cheng C, 2017, J MATER CHEM A, V5, P3558, DOI 10.1039/c6ta09443k; Cheng LS, 2011, ACS NANO, V5, P1102, DOI 10.1021/nn102754…	56	1	1	3	3	ELSEVIER	AMSTERDAM	RADARWEG 29, 1043 NX AMSTERDAM, NETHERLANDS	0376-7388	1873-3123		J MEMBRANE SCI	J. Membr. Sci.	2022-02-15	2022	644
J	Zhang, WY; Xu, H; Xie, F; Ma, XH; Niu, B; Chen, MQ; Zhang, HY; Zhang, YY; Long, DH				Zhang, Wanyu; Xu, Hai; Xie, Fei; Ma, Xiaohua; Niu, Bo; Chen, Mingqi; Zhang, Hongyu; Zhang, Yayun; Long, Donghui			General synthesis of ultrafine metal oxide/reduced graphene oxide nanocomposites for ultrahigh-flux nanofiltration membrane	NATURE COMMUNICATIONS			English	Article							ENHANCED DESALINATION PERFORMANCE; MOLECULAR SEPARATION; REDUCTION; STABILITY; REMOVAL; FABRICATION; LAYER	Graphene oxide nanofiltration membranes with tunable interlayer spacing tend to be either unstable in water or have low water permeation rates. Here the authors report a general synthetic method to achieve ultrafine metal oxide - reduced graphene oxide nanocomposites for dye filtration, achieving high water permeability and selectivity. Graphene-based membranes have great potential to revolutioni…	[Zhang, Wanyu; Xu, Hai; Xie, Fei; Ma, Xiaohua; Niu, Bo; Chen, Mingqi; Zhang, Hongyu; Zhang, Yayun; Long, Donghui] East China Univ Sci & Technol, State Key Lab Chem Engn, Shanghai 200237, Peoples R China		Niu, B; Long, DH (corresponding author), East China Univ Sci & Technol, State Key Lab Chem Engn, Shanghai 200237, Peoples R China.	niubo@ecust.edu.cn; longdh@mail.ecust.edu.cn	Long, Donghui/B-7290-2011	Long, Donghui/0000-0002-3179-4822	National Natural Science Foundation of China [22078100, 21878091, 22008073]; Fundamental Research Funds for the Central Universities	National Natural Science Foundation of China(National Natural Science Foundation of China (NSFC)); Fundamental Research Funds for the Central Universities(Fundamental Research Funds for the Central Universities)	This work was financially supported by funding from National Natural Science Foundation of China (No. 22078100, No. 21878091 and No. 22008073), and Fundamental Research Funds for the Central Universities.	Aba NFD, 2015, J MEMBRANE SCI, V484, P87, DOI 10.1016/j.memsci.2015.03.001; Akbari A, 2016, NAT COMMUN, V7, DOI 10.1038/ncomms10891; Al-Rashdi BAM, 2013, DESALINATION, V315, P2, DOI 10.1016/j.desal.2012.05.022; Bae G, 2019, ACS APPL MATER INTER, V11, P16830, DOI 10.1021/acsami.9b01596; Bagri A, 2010, NAT CHEM, V2, P581, DOI [10.1038/nchem.686, 10.1038/NCHEM.686]; Baker RW, 2012, MEMBRANE TECHNOLO…	58	6	6	106	106	NATURE PORTFOLIO	BERLIN	HEIDELBERGER PLATZ 3, BERLIN, 14197, GERMANY		2041-1723		NAT COMMUN	Nat. Commun.	2022-01-25	2022	13	1
J	Zhang, HM; Shen, X; Kim, EY; Wang, MY; Lee, JH; Chen, HM; Zhang, GC; Kim, JK				Zhang, Hongming; Shen, Xi; Kim, Eunyoung; Wang, Mingyue; Lee, Jeng-Hun; Chen, Haomin; Zhang, Guangcheng; Kim, Jang-Kyo			Integrated Water and Thermal Managements in Bioinspired Hierarchical MXene Aerogels for Highly Efficient Solar-Powered Water Evaporation	ADVANCED FUNCTIONAL MATERIALS			English	Article						aerogels; hierarchical structures; MXene; solar-powered water evaporation; thermal insulation	STEAM-GENERATION; VAPOR GENERATION; HEAT-TRANSFER; GRAPHENE; FOAM; MICROSTRUCTURE; DESALINATION; MEMBRANE	Solar-powered water evaporation is a straightforward, practical approach to use solar energy for water desalination. Solar absorbers made from photothermal materials capable of effectively confining heat and pumping water to the evaporation surface are essential for a high energy efficiency. However, separate designs of water transport routes and thermal insulating layers are required to simultan…	[Zhang, Hongming; Kim, Eunyoung; Wang, Mingyue; Lee, Jeng-Hun; Chen, Haomin; Kim, Jang-Kyo] Hong Kong Univ Sci & Technol, Dept Mech & Aerosp Engn, Clear Water Bay, Kowloon, Hong Kong, Peoples R China; [Shen, Xi] Hong Kong Polytech Univ, Dept Aeronaut & Aviat Engn, Hung Hom, Kowloon, Hong Kong, Peoples R China; [Zhang, Guangcheng] Northwestern Polytech Univ, Sch Chem & Chem Engn, Shaanxi Key Lab M…		Kim, JK (corresponding author), Hong Kong Univ Sci & Technol, Dept Mech & Aerosp Engn, Clear Water Bay, Kowloon, Hong Kong, Peoples R China.; Shen, X (corresponding author), Hong Kong Polytech Univ, Dept Aeronaut & Aviat Engn, Hung Hom, Kowloon, Hong Kong, Peoples R China.	xi.shen@polyu.edu.hk; mejkkim@ust.hk	Kim, Jang-Kyo/B-3099-2010; Kim, Jang-Kyo/AHH-7817-2022; Shen, Xi/J-2673-2014	Kim, Jang-Kyo/0000-0002-5390-8763; Shen, Xi/0000-0003-1688-4931	Research Grants Council [16209917, 16205517, 16200720]; Innovation and Technology Commission of Hong Kong SAR [ITS/012/19]	Research Grants Council(Hong Kong Research Grants Council); Innovation and Technology Commission of Hong Kong SAR	H.M.Z. and X.S. contributed equally to this work. This work was financially supported by the Research Grants Council (GRF projects: 16209917, 16205517, and 16200720) and Innovation and Technology Commission (ITS/012/19) of Hong Kong SAR. Part of the work was performed when H.Z. was a visiting PhD student at HKUST from Northwestern Polytechnical University, China. Technical assistance from the Adv…	Chaule S, 2021, ADV MATER, V33, DOI 10.1002/adma.202102649; Chen JX, 2020, NANO LETT, V20, P6051, DOI 10.1021/acs.nanolett.0c01999; Chen QM, 2018, CHEM SCI, V9, P623, DOI 10.1039/c7sc02967e; Cui LF, 2018, ADV MATER, V30, DOI 10.1002/adma.201706805; Dawson C, 1999, J THEOR BIOL, V199, P291, DOI 10.1006/jtbi.1999.0959; Dong XY, 2020, ADV MATER, V32, DOI 10.1002/adma.201908269; Du N, 2007, J THEOR B…	72	3	3	201	201	WILEY-V C H VERLAG GMBH	WEINHEIM	POSTFACH 101161, 69451 WEINHEIM, GERMANY	1616-301X	1616-3028		ADV FUNCT MATER	Adv. Funct. Mater.	MAY	2022	32	19
J	Zhang, W; Huang, QB; Liu, S; Zhang, MC; Liu, GP; Ma, ZL; Jin, WQ				Zhang, Wei; Huang, Qingbo; Liu, Song; Zhang, Mengchen; Liu, Gongping; Ma, Zhenliang; Jin, Wanqin			Graphene oxide membrane regulated by surface charges and interlayer channels for selective transport of monovalent ions over divalent ions	SEPARATION AND PURIFICATION TECHNOLOGY			English	Article						Two-dimensional-material membranes; Graphene oxide; Electrostatic interaction; Size sieving; Monovalent/divalent ions separation	ANION-EXCHANGE MEMBRANES; PRECISE; WATER; PERMEATION; SEPARATION; DIFFUSION; POLYMER; LAYER	Separation of ions has wide applications both in industry and health care. Among them, the separation of mono-/ di-valent ions remains great challenging, even for highly efficient membrane separation technology. The emerging two-dimensional-material (typically, graphene oxide, GO) membranes have shown outstanding molecular separation performance such as for water desalination and gas separation, …	[Zhang, Wei; Ma, Zhenliang] Nanjing Univ, Dept Anesthesiol, Affiliated Hosp, Med Sch,Nanjing Drum Tower Hosp, Nanjing 210008, Peoples R China; [Zhang, Wei; Huang, Qingbo; Liu, Song; Zhang, Mengchen; Liu, Gongping; Jin, Wanqin] Nanjing Tech Univ, Coll Chem Engn, State Key Lab Mat Oriented Chem Engn, 30 Puzhu Rd S, Nanjing 211816, Peoples R China		Ma, ZL (corresponding author), Nanjing Univ, Dept Anesthesiol, Affiliated Hosp, Med Sch,Nanjing Drum Tower Hosp, Nanjing 210008, Peoples R China.; Jin, WQ (corresponding author), Nanjing Tech Univ, Coll Chem Engn, State Key Lab Mat Oriented Chem Engn, 30 Puzhu Rd S, Nanjing 211816, Peoples R China.	mazhengliang1964@nju.edu.cn; wqjin@njtech.edu.cn	Liu, Gongping/AAD-9167-2019	Liu, Gongping/0000-0002-3859-1278	National Natural Science Foundation of China [22038006, 21922805]	National Natural Science Foundation of China(National Natural Science Foundation of China (NSFC))	Acknowledgements This work was financially supported by the National Natural Science Foundation of China (22038006, 21922805) .	Afsar NU, 2019, DESALINATION, V472, DOI 10.1016/j.desal.2019.114145; Chen L, 2017, NATURE, V550, P415, DOI 10.1038/nature24044; Cheng C, 2013, LANGMUIR, V29, P1885, DOI 10.1021/la304574e; Cho YH, 2017, J MEMBRANE SCI, V544, P425, DOI 10.1016/j.memsci.2017.09.043; Deng MM, 2017, NANO LETT, V17, P2342, DOI 10.1021/acs.nanolett.6b05238; Dong YH, 2019, ACS APPL MATER INTER, V11, P14960, DOI 10.1021/a…	47	0	0	13	13	ELSEVIER	AMSTERDAM	RADARWEG 29, 1043 NX AMSTERDAM, NETHERLANDS	1383-5866	1873-3794		SEP PURIF TECHNOL	Sep. Purif. Technol.	2022-06-15	2022	291
J	Su, JW; Chang, Q; Xue, CR; Yang, JL; Hu, SL				Su, Juwen; Chang, Qing; Xue, Chaorui; Yang, Jinlong; Hu, Shengliang			Electrochemical oxidation reconstructs graphene oxides on sponge for unprecedentedly high solar water evaporation	CARBON			English	Article						Solar-to-heat conversion; Water evaporation; Graphene oxides; Electrochemical oxidation	STEAM-GENERATION; EFFICIENT; DESALINATION; MEMBRANE	Although carbon nanomaterials are featured with low cost, outstanding solar-harvesting ability, ultra -high stability and easy availability, their constructed evaporators still possess low evaporation rate so far under natural sunlight condition. Herein, we present an efficient electrochemical oxidation method to tailor chemical compositions and microstructures of graphene oxides (GO) upon porous…	[Su, Juwen; Chang, Qing; Xue, Chaorui; Yang, Jinlong; Hu, Shengliang] North Univ China, Res Grp New Energy Mat & Devices, Taiyuan 030051, Peoples R China; [Yang, Jinlong] Tsinghua Univ, State Key Lab New Ceram & Fine Proc, Beijing 100084, Peoples R China		Hu, SL (corresponding author), North Univ China, Res Grp New Energy Mat & Devices, Taiyuan 030051, Peoples R China.	hsliang@yeah.net			Fundamental Research Program of Shanxi Province, China [20210302123037]; Specialized Research Fund for Sanjin Scholars Program of Shanxi Province, China [201903D421082]; Specialized Research Fund for Sanjin Scholars Program of Shanxi Province, China; Program for the Innovative Talents of Higher Education Institutions of Shanxi, China; Key Research and Development Plan (International Cooperation) …	Fundamental Research Program of Shanxi Province, China; Specialized Research Fund for Sanjin Scholars Program of Shanxi Province, China; Specialized Research Fund for Sanjin Scholars Program of Shanxi Province, China; Program for the Innovative Talents of Higher Education Institutions of Shanxi, China; Key Research and Development Plan (International Cooperation) of Shanxi Province, China; Transf…	This work was supported by Fundamental Research Program of Shanxi Province (20210302123037), China; Specialized Research Fund for Sanjin Scholars Program of Shanxi Province, China; Program for the Innovative Talents of Higher Education Institutions of Shanxi, China; Key Research and Development Plan (International Cooperation) of Shanxi Province (201903D421082), China; Transformation of Scientifi…	Boran F, 2019, TURK J CHEM, V43, P1322, DOI 10.3906/kim-1901-47; Che YC, 2020, MATER RES EXPRESS, V7, DOI 10.1088/2053-1591/ab625c; Guo YH, 2020, ADV MATER, V32, DOI 10.1002/adma.201907061; He W, 2021, SCI BULL, V66, P1472, DOI 10.1016/j.scib.2021.02.014; Hu CS, 2019, ACS APPL ENERG MATER, V2, P7554, DOI 10.1021/acsaem.9b01530; Hu XZ, 2017, ADV MATER, V29, DOI 10.1002/adma.201604031; Huang QC, 20…	34	0	0	13	13	PERGAMON-ELSEVIER SCIENCE LTD	OXFORD	THE BOULEVARD, LANGFORD LANE, KIDLINGTON, OXFORD OX5 1GB, ENGLAND	0008-6223	1873-3891		CARBON	Carbon	JUL	2022	194
J	Zhang, YJ; Wang, YA; Xue, JQ; Tang, CB				Zhang, Yujie; Wang, Yuehan; Xue, Juanqin; Tang, Changbin			MnO2-Coated Graphene/Polypyrrole Hybrids for Enhanced Capacitive Deionization Performance of Cu2+ Removal	INDUSTRIAL & ENGINEERING CHEMISTRY RESEARCH			English	Article							COMPOSITE ELECTRODES; WATER-TREATMENT; WASTE-WATER; MNO2; PAPER; IONS; ELECTROSORPTION; DESALINATION; DEPOSITION; MEMBRANE	Capacitive deionization (CDI) technology, a promising desalination technology, can be applied to the enrichment and recovery of valuable resources as well as wastewater treatment and purification. However, electrode performances such as electrochemical conductivity and electrosorption capacity both play an important role in CDI application. In this study, we deposited MnO2 and PPy on the surface …	[Zhang, Yujie; Wang, Yuehan; Xue, Juanqin; Tang, Changbin] Xian Univ Architecture & Technol, Sch Chem & Chem Engn, Xian 710055, Peoples R China		Zhang, YJ; Xue, JQ (corresponding author), Xian Univ Architecture & Technol, Sch Chem & Chem Engn, Xian 710055, Peoples R China.	472686201@qq.com; huagong1985@163.com			National Natural Science Foundation of China [51874227]; Natural Science Foundation of Shaanxi Province, China [2016JQ5053, 2018ZDXM-GY-171, 2019JLM-43, 2021JM-362]; Industrialization Cultivation Project of Shaanxi Provincial Department of Education, China [18JC016]; Shaanxi Key Research and Development Plan Project [2018SF-371]	National Natural Science Foundation of China(National Natural Science Foundation of China (NSFC)); Natural Science Foundation of Shaanxi Province, China(Natural Science Foundation of Shaanxi Province); Industrialization Cultivation Project of Shaanxi Provincial Department of Education, China; Shaanxi Key Research and Development Plan Project	This research is supported by the National Natural Science Foundation of China (No. 51874227), the Natural Science Foundation of Shaanxi Province, China (Nos. 2016JQ5053, 2018ZDXM-GY-171, 2019JLM-43, and 2021JM-362), the Industrialization Cultivation Project of Shaanxi Provincial Department of Education, China (No. 18JC016), and the Shaanxi Key Research and Development Plan Project (No. 2018SF-37…	Ahmed MB, 2017, J HAZARD MATER, V323, P274, DOI 10.1016/j.jhazmat.2016.04.045; Burakov AE, 2018, ECOTOX ENVIRON SAFE, V148, P702, DOI 10.1016/j.ecoenv.2017.11.034; Cai Y., 2021, ELECTROCHIM ACTA, P388; Fu FL, 2011, J ENVIRON MANAGE, V92, P407, DOI 10.1016/j.jenvman.2010.11.011; Gao FF, 2017, ELECTROCHIM ACTA, V236, P434, DOI 10.1016/j.electacta.2017.03.187; Gemeay AH, 2018, J POLYM ENVIRON, V26, …	42	0	0	65	65	AMER CHEMICAL SOC	WASHINGTON	1155 16TH ST, NW, WASHINGTON, DC 20036 USA	0888-5885			IND ENG CHEM RES	Ind. Eng. Chem. Res.	2022-03-16	2022	61	10
J	Al-Gamal, AQ; Saleh, TA; Alghunaimi, FI				Al-Gamal, Anwar Q.; Saleh, Tawfik A.; Alghunaimi, Fahd I.			Nanofiltration membrane with high flux and oil rejection using graphene oxide/beta-cyclodextrin for produced water reuse	MATERIALS TODAY COMMUNICATIONS			English	Article						Membrane technology; Water purification; Nanotechnology; Materials; Industry	COMPOSITE; CARBON; ADSORPTION; STABILITY; REMOVAL; PERFORMANCE; FABRICATION; NANOTUBES; BEHAVIOR	A nanofiltration membrane with a high affinity to water and high rejection of salts and hydrocarbons was developed by intercalating a supramolecular compound, graphene oxide with beta-cyclodextrin (GO-beta-CD), into its layer of separation. The GO-beta-CD membranes were synthesized by interfacial polymerization of an aqueous solution of (GO-beta-CD)/piperazine with an organic solution of 1, 3, 5-…	[Saleh, Tawfik A.] King Fahd Univ Petr & Minerals, Dept Chem, Dhahran 31261, Saudi Arabia; [Al-Gamal, Anwar Q.] King Fahd Univ Petr & Minerals, Dept Mech Engn, Dhahran 31261, Saudi Arabia; [Saleh, Tawfik A.] King Fahd Univ Petr & Minerals, Interdisciplinary Res Ctr Adv Mat, Dhahran 31261, Saudi Arabia; [Alghunaimi, Fahd I.] Saudi Aramco, EXPEC Adv Res Ctr, Prod Technol Div, Dhahran 31311, Saudi A…		Saleh, TA (corresponding author), King Fahd Univ Petr & Minerals, Dept Chem, Dhahran 31261, Saudi Arabia.	tawfik@kfupm.edu.sa						Abd-Elhamid A.I., 2019, ENV NANOTECHNOL MONI, V11, DOI [DOI 10.1016/J.ENMM, 10.1016/j.enmm]; Aher A, 2017, CARBON, V116, P145, DOI 10.1016/j.carbon.2017.01.086; Akbari A, 2002, DESALINATION, V149, P101, DOI 10.1016/S0011-9164(02)00739-7; Akbari A, 2016, DESALINATION, V377, P11, DOI 10.1016/j.desal.2015.08.025; Al-Gamal A., 2022, J WATER PROCESS ENG, V47; Al-Gamal AQ, 2021, J MOL LIQ, V323, DOI 10…	68	2	2	2	2	ELSEVIER	AMSTERDAM	RADARWEG 29a, 1043 NX AMSTERDAM, NETHERLANDS		2352-4928		MATER TODAY COMMUN	Mater. Today Commun.	JUN	2022	31
J	Lei, ZW; Sun, XT; Zhu, SF; Dong, K; Liu, XQ; Wang, LL; Zhang, XS; Qu, LJ; Zhang, XJ				Lei, Zhiwei; Sun, Xuantong; Zhu, Shifeng; Dong, Kai; Liu, Xuqing; Wang, Lili; Zhang, Xiansheng; Qu, Lijun; Zhang, Xueji			Nature Inspired MXene-Decorated 3D Honeycomb-Fabric Architectures Toward Efficient Water Desalination and Salt Harvesting	NANO-MICRO LETTERS			English	Article						3D honeycomb fabric; MXene; Photothermal conversion; Water desalination; Salt harvesting	SOLAR STEAM-GENERATION; GRAPHENE OXIDE; ENERGY; EVAPORATION; NANOSHEETS; ABSORBERS; MEMBRANE; SEAWATER; SPONGE; TI3C2	Solar steam generation technology has emerged as a promising approach for seawater desalination, wastewater purification, etc. However, simultaneously achieving superior light absorption, thermal management, and salt harvesting in an evaporator remains challenging. Here, inspired by nature, a 3D honeycomb-like fabric decorated with hydrophilic Ti3C2Tx (MXene) is innovatively designed and successf…	[Lei, Zhiwei; Zhu, Shifeng; Wang, Lili; Zhang, Xiansheng; Qu, Lijun] Qingdao Univ, Res Ctr Intelligent & Wearable Technol, Intelligent Wearable Engn Res Ctr Qingdao, Coll Text & Clothing,State Key Lab Biofibers & Ec, Qingdao 266071, Peoples R China; [Sun, Xuantong; Liu, Xuqing] Univ Manchester, Dept Mat, Manchester M13 9PL, Lancs, England; [Dong, Kai] Chinese Acad Sci, Beijing Inst Nanoenergy & N…		Wang, LL; Zhang, XS (corresponding author), Qingdao Univ, Res Ctr Intelligent & Wearable Technol, Intelligent Wearable Engn Res Ctr Qingdao, Coll Text & Clothing,State Key Lab Biofibers & Ec, Qingdao 266071, Peoples R China.	llwang@qdu.edu.cn; xshzhang@qdu.edu.cn	LIU, Xuqing/E-4544-2011; zhang, xueji/ABE-6497-2020	LIU, Xuqing/0000-0001-5998-6546; zhang, xueji/0000-0002-0035-3821	National Natural Science Foundation of China [52003131]; Natural Science Foundation of Shandong Province [ZR2019BEM026]; China Postdoctoral Science Foundation [2020M671997, 2021T140352]; Youth Innovation Science and Technology Plan of Shandong Province [2020KJA013]	National Natural Science Foundation of China(National Natural Science Foundation of China (NSFC)); Natural Science Foundation of Shandong Province(Natural Science Foundation of Shandong Province); China Postdoctoral Science Foundation(China Postdoctoral Science Foundation); Youth Innovation Science and Technology Plan of Shandong Province	Z.W.L. and X.T.S. contributed equally to this work. This research was supported by the National Natural Science Foundation of China (No. 52003131), Natural Science Foundation of Shandong Province (ZR2019BEM026), China Postdoctoral Science Foundation (2020M671997 and 2021T140352) and Youth Innovation Science and Technology Plan of Shandong Province (2020KJA013).	Cai GF, 2019, SCI ADV, V5, DOI 10.1126/sciadv.aaw7956; Chen CJ, 2019, JOULE, V3, P683, DOI 10.1016/j.joule.2018.12.023; Chen S, 2020, NANO ENERGY, V76, DOI 10.1016/j.nanoen.2020.104998; Cheng L, 2014, ADV MATER, V26, P1886, DOI 10.1002/adma.201304497; Ding TP, 2021, MATER TODAY, V42, P178, DOI 10.1016/j.mattod.2020.10.022; Dong XY, 2021, ACS NANO, V15, P12256, DOI 10.1021/acsnano.1c04035; Dong XY…	68	7	7	241	376	SHANGHAI JIAO TONG UNIV PRESS	SHANGHAI	SHANGHAI JIAO TONG UNIV, 800 DONGCHUAN RD, SHANGHAI, 200240, PEOPLES R CHINA	2311-6706	2150-5551		NANO-MICRO LETT	Nano-Micro Lett.		2022	14	1
J	Majidi, S; Erfan-Niya, H; Azamat, J; Cruz-Chu, ER; Walther, JH				Majidi, Sima; Erfan-Niya, Hamid; Azamat, Jafar; Cruz-Chu, Eduardo R.; Walther, Jens Honore			The performance of a C2N membrane for heavy metal ions removal from water under external electric field	SEPARATION AND PURIFICATION TECHNOLOGY			English	Article						C 2 N membrane; Heavy metals; Molecular dynamics; Dehydration; PMF	MOLECULAR-DYNAMICS; AQUEOUS-SOLUTION; CARBON NANOTUBES; GRAPHENE; DESALINATION; ADSORBENTS; TRANSPORT; MERCURY; OSMOSIS; COPPER	Using molecular dynamic simulations, the performance of carbon nitride (C2N) was studied for the separation of Cu2+ and Hg2+ as heavy metal ions from water. The high porosity of the single layer C2N nanosheet in com-parison with other similar carbon-based membranes and the existence of nitrogen atoms at the edge of the pores increase the efficiency of C2N for water purification. The separation of…	[Majidi, Sima; Erfan-Niya, Hamid] Univ Tabriz, Fac Chem & Petr Engn, Tabriz 5166616471, Iran; [Majidi, Sima; Walther, Jens Honore] Tech Univ Denmark, Dept Mech Engn, Nils Koppels Alle, DK-2800 Lyngby, Denmark; [Azamat, Jafar] Farhangian Univ, Dept Basic Sci, Tehran, Iran; [Cruz-Chu, Eduardo R.] Univ Peruana Cayetano Heredia, Fac Ciencias & Filosofia, Labs Invest & Desarrollo, Lima 15102, Peru; [W…		Erfan-Niya, H (corresponding author), Univ Tabriz, Fac Chem & Petr Engn, Tabriz 5166616471, Iran.	herfan@tabrizu.ac.ir	Walther, Jens Honore/D-9549-2015; Azamat, Jafar/V-4524-2019	Walther, Jens Honore/0000-0001-8100-9178; Azamat, Jafar/0000-0003-3939-6455				Arouche TD, 2020, J NANOMATER, V2020, DOI 10.1155/2020/4063201; Azamat J, 2016, J PHYS CHEM C, V120, P23883, DOI 10.1021/acs.jpcc.6b08481; Azamat J, 2016, FLUID PHASE EQUILIBR, V425, P230, DOI 10.1016/j.fluid.2016.06.010; Azamat J, 2016, J MOL STRUCT, V1108, P144, DOI 10.1016/j.molstruc.2015.11.058; Azamat J, 2015, J MOL GRAPH MODEL, V57, P70, DOI 10.1016/j.jmgm.2015.01.008; Azamat J, 2014, J MOL…	64	1	1	7	7	ELSEVIER	AMSTERDAM	RADARWEG 29, 1043 NX AMSTERDAM, NETHERLANDS	1383-5866	1873-3794		SEP PURIF TECHNOL	Sep. Purif. Technol.	2022-05-15	2022	289
J	Pandey, SK; Srivastava, A				Pandey, Sumit Kumar; Srivastava, Anchal			Design of an efficient, tunable and scalable freestanding flexible membrane for filter application	RSC ADVANCES			English	Article							GRAPHENE OXIDE MEMBRANES; WALLED CARBON NANOTUBES; HYBRID MEMBRANES; WATER TRANSPORT; NANOCOMPOSITE MEMBRANES; SEPARATION; NANOFILTRATION; DESALINATION; EQUILIBRIUM; PERMEATION	To address the global challenge of water pollution, membrane-based technologies are being used as a dignified separation technology. However, designing low-cost, reusable, freestanding and flexible membranes for wastewater treatment with tunable pore size, good mechanical strength, and high separation efficiency is still a major challenge. Herein, we report the development of a scalable, reusable…	[Pandey, Sumit Kumar; Srivastava, Anchal] Banaras Hindu Univ, Inst Sci, Dept Phys, Varanasi 221005, Uttar Pradesh, India		Srivastava, A (corresponding author), Banaras Hindu Univ, Inst Sci, Dept Phys, Varanasi 221005, Uttar Pradesh, India.	anchal@bhu.ac.in			CSIR, New Delhi, India [09/0013(11481)/2021-EMR-I]; DST, India [6031]	CSIR, New Delhi, India(Council of Scientific & Industrial Research (CSIR) - India); DST, India(Department of Science & Technology (India))	S. K. P. acknowledges CSIR, New Delhi, India, for providing SRF fellowship (File No: 09/0013(11481)/2021-EMR-I). A. S. acknowledges DST, India (DST-Purse Scheme 5050) and research grant for faculty (IoE scheme) under Dev. Scheme No. 6031 for providing financial assistance.	Adhikari S, 2017, APPL SURF SCI, V420, P472, DOI 10.1016/j.apsusc.2017.05.191; Akbari A, 2016, NAT COMMUN, V7, DOI 10.1038/ncomms10891; Aviles F, 2009, CARBON, V47, P2970, DOI 10.1016/j.carbon.2009.06.044; Baughman GL., 1996, PHYSICO CHEM PRINCIP, P145; Bolisetty S, 2016, NAT NANOTECHNOL, V11, P365, DOI [10.1038/NNANO.2015.310, 10.1038/nnano.2015.310]; Bouazizi A, 2017, APPL CLAY SCI, V149, P127,…	57	0	0	10	10	ROYAL SOC CHEMISTRY	CAMBRIDGE	THOMAS GRAHAM HOUSE, SCIENCE PARK, MILTON RD, CAMBRIDGE CB4 0WF, CAMBS, ENGLAND		2046-2069		RSC ADV	RSC Adv.	2022-01-05	2022	12	3
J	Li, S; Wang, X; Guo, YY; Hu, JW; Lin, SD; Tu, YY; Chen, LH; Ni, YH; Huang, LL				Li, Shi; Wang, Xiao; Guo, Yuyue; Hu, Jiwen; Lin, Shudong; Tu, Yuanyuan; Chen, Lihui; Ni, Yonghao; Huang, Liulian			Recent advances on cellulose-based nanofiltration membranes and their applications in drinking water purification: A review	JOURNAL OF CLEANER PRODUCTION			English	Review						Nanofiltration membrane; Cellulose materials; Drinking water purification; Water treatment	THIN-FILM COMPOSITE; POWDERED ACTIVATED CARBON; POLY(ETHER ETHER KETONE); INTERFACIAL POLYMERIZATION; CROSS-LINKING; HYPERBRANCHED POLYMERS; REVERSE-OSMOSIS; GRAPHENE OXIDE; SEPARATION PERFORMANCE; MECHANICAL-PROPERTIES	Nanofiltration membranes play a crucial role in advanced water treatment, however, a number of challenges remain in their application, such as difficulties in controlling membrane fouling and membrane pore size, as well as membrane material biodegradability. An emerging trend currently underway is to develop a natural/biode-gradable polymer-based membrane that is sustainable while achieving high …	[Li, Shi; Wang, Xiao; Guo, Yuyue; Hu, Jiwen; Lin, Shudong; Tu, Yuanyuan] Chinese Acad Sci, Guangzhou Inst Chem, Guangzhou 510650, Peoples R China; [Chen, Lihui; Ni, Yonghao; Huang, Liulian] Fujian Agr & Forestry Univ, Coll Mat Engn, Fuzhou 350002, Peoples R China; [Ni, Yonghao] Univ New Brunswick, Dept Chem Engn, Fredericton, NB E3B 5A3, Canada; [Ni, Yonghao] Univ New Brunswick, Limerick Pulp & P…		Hu, JW; Tu, YY (corresponding author), Chinese Acad Sci, Guangzhou Inst Chem, Guangzhou 510650, Peoples R China.; Huang, LL (corresponding author), Fujian Agr & Forestry Univ, Fuzhou 350002, Peoples R China.	hujiwen@gic.ac.cn; tyy0301@163.com; fafuhll@163.com		Li, Shi/0000-0003-4780-2863	International Science and Technology Cooperation Project in Guangdong Province, China [2020A0505100005]; Science and Technology Program of Guangz-hou City, China [201802010018]; National Natural Sci-ence Foundation of China, China [31971612]	International Science and Technology Cooperation Project in Guangdong Province, China; Science and Technology Program of Guangz-hou City, China; National Natural Sci-ence Foundation of China, China(National Natural Science Foundation of China (NSFC))	Acknowledgements This paper was jointly supported by International Science and Technology Cooperation Project in Guangdong Province, China (2020A0505100005) , the Science and Technology Program of Guangz-hou City, China (201802010018) , as well as the National Natural Sci-ence Foundation of China, China (31971612) for providing financial support.	Agboola O, 2021, MATER TODAY-PROC, V43, P3365, DOI 10.1016/j.matpr.2020.05.387; Akbari A, 2016, WATER SCI TECHNOL, V73, P776, DOI 10.2166/wst.2015.538; Al-Tayyar NA, 2020, FOOD CHEM, V310, DOI 10.1016/j.foodchem.2019.125915; Ali A, 2018, RENEW SUST ENERG REV, V81, P1, DOI 10.1016/j.rser.2017.07.047; Amosov AS, 2019, J ANAL CHEM+, V74, P1089, DOI 10.1134/S1061934819110029; An S, 2005, MEMBRANE SCI…	207	1	1	27	27	ELSEVIER SCI LTD	OXFORD	THE BOULEVARD, LANGFORD LANE, KIDLINGTON, OXFORD OX5 1GB, OXON, ENGLAND	0959-6526	1879-1786		J CLEAN PROD	J. Clean Prod.	2022-01-20	2022	333
J	Ouda, M; Ibrahim, Y; Kallem, P; Govindan, B; Banat, F; Hasan, SW				Ouda, Mariam; Ibrahim, Yazan; Kallem, Parashuram; Govindan, Bharath; Banat, Fawzi; Hasan, Shadi W.			Highly permeable, environmentally-friendly, antifouling polylactic acid-hydroxyapatite/polydopamine (PLA-HAp/PDA) ultrafiltration membranes	JOURNAL OF CLEANER PRODUCTION			English	Article						Biodegradable; Hydrophilic; Polydopamine coating; Ultrafiltration membrane; Fouling mitigation	PB(II) REMOVAL; GRAPHENE OXIDE; SEPARATION; NANORODS; NANOPARTICLES; PERFORMANCE; MECHANISM	Membrane-based technologies are vital in water purification processes such as desalination and wastewater recycling. Polymeric membranes dominate the membrane market; however, they still suffer from issues related to their chemical, mechanical, and thermal stability, and more importantly, membrane fouling. However, these membranes are associated with various environmental problems that occur duri…	[Ouda, Mariam; Ibrahim, Yazan; Kallem, Parashuram; Banat, Fawzi; Hasan, Shadi W.] Khalifa Univ Sci & Technol, Ctr Membranes & Adv Water Technol CMAT, POB 127788, Abu Dhabi, U Arab Emirates; [Ouda, Mariam; Ibrahim, Yazan; Kallem, Parashuram; Govindan, Bharath; Banat, Fawzi; Hasan, Shadi W.] Khalifa Univ Sci & Technol, Dept Chem Engn, POB 127788, Abu Dhabi, U Arab Emirates		Kallem, P; Banat, F; Hasan, SW (corresponding author), Khalifa Univ Sci & Technol, Ctr Membranes & Adv Water Technol CMAT, POB 127788, Abu Dhabi, U Arab Emirates.	Parashuram.kallem@ku.ac.ae; fawzi.banat@ku.ac.ae; shadi.hasan@ku.ac.ae	govindan, Bharath/X-6375-2019	govindan, Bharath/0000-0002-0166-8497; Ouda, Mariam/0000-0001-7824-0897; Hasan, Shadi Wajih/0000-0002-7269-094X; KALLEM, PARASHURAM/0000-0001-7195-8660	Khalifa University of Science and Technology (KU) [CIRA-2020-107]; Center for Membranes and Advanced Water Technology (CMAT) at KU [RC2-2018-009]	Khalifa University of Science and Technology (KU); Center for Membranes and Advanced Water Technology (CMAT) at KU	This work was supported by Khalifa University of Science and Technology (KU) (CIRA-2020-107), and the Center for Membranes and Advanced Water Technology (CMAT) at KU (Award No. RC2-2018-009). The authors would also like to thank Israa Othman for providing the TEM images, and SRM Institute of Science and Technology for generating the XPS spectra.	Abdulkarem E, 2021, CHEMOSPHERE, V267, DOI 10.1016/j.chemosphere.2020.128896; Anwar F, 2019, J WATER PROCESS ENG, V31, DOI 10.1016/j.jwpe.2019.100844; Bharath G, 2020, ACS SUSTAIN CHEM ENG, V8, P7278, DOI 10.1021/acssuschemeng.9b06997; Bharath G, 2016, J MATER CHEM A, V4, P6385, DOI 10.1039/c6ta01528j; Bharath G, 2014, RSC ADV, V4, P37446, DOI 10.1039/c4ra06929c; Blok AJ, 2014, J MEMBRANE SCI, V4…	60	0	0	23	30	ELSEVIER SCI LTD	OXFORD	THE BOULEVARD, LANGFORD LANE, KIDLINGTON, OXFORD OX5 1GB, OXON, ENGLAND	0959-6526	1879-1786		J CLEAN PROD	J. Clean Prod.	2022-01-01	2022	330
J	Valerius, P; Speckmann, C; Senkovskiy, BV; Gruneis, A; Atodiresei, N; Michely, T				Valerius, Philipp; Speckmann, Carsten; Senkovskiy, Boris, V; Gruneis, Alexander; Atodiresei, Nicolae; Michely, Thomas			Size-limited high-density nanopore formation in two-dimensional moire materials	PHYSICAL REVIEW B			English	Article							HEXAGONAL BORON-NITRIDE; WATER DESALINATION; IONIC TRANSPORT; GRAPHENE; GROWTH	Patterns formed in monolayer graphene (Gr) and hexagonal boron nitride (h-BN) upon ion irradiation in the temperature range from 950 to 1530 K using 500 eV He+ at normal or 500 eV Xe+ at grazing incidence and fluences up to 2.5 x 10(19) ions/m(2) are investigated by room-temperature scanning tunneling microscopy. Subnanometer pores are created and are distributed with the periodicity of the moire…	[Valerius, Philipp; Speckmann, Carsten; Senkovskiy, Boris, V; Gruneis, Alexander; Michely, Thomas] Univ Cologne, Phys Inst 2, Zulpicher Str 77, D-50937 Cologne, Germany; [Atodiresei, Nicolae] Forschungszentrum Julich, Peter Grunberg Inst, Wilhelm Johnen Str, D-52428 Julich, Germany; [Atodiresei, Nicolae] Forschungszentrum Julich, Inst Adv Simulat, Wilhelm Johnen Str, D-52428 Julich, Germany		Michely, T (corresponding author), Univ Cologne, Phys Inst 2, Zulpicher Str 77, D-50937 Cologne, Germany.	michely@ph2.uni-koeln.de			Deutsche Forschungsgemeinschaft (DFG) [MI581/22-1]; DFG [SE 2575/4-1, CRC1238, 277146874]	Deutsche Forschungsgemeinschaft (DFG)(German Research Foundation (DFG)); DFG(German Research Foundation (DFG)European Commission)	The project was funded by Deutsche Forschungsgemeinschaft (DFG) through Project No. MI581/22-1 ("Low energy ion irradiation of 2D materials"). B.V.S. acknowledges DFG Project No. SE 2575/4-1. N.A. acknowledges additional DFG support within CRC1238, Project No. 277146874 (subproject C01). The authors gratefully acknowledge the computing time granted by the JARA Vergabegremium and provided on the J…	[Anonymous], US, DOI [10.1103/PhysRevB.105.205413, DOI 10.1103/PHYSREVB.105.205413]; Bai JW, 2010, NAT NANOTECHNOL, V5, P190, DOI [10.1038/NNANO.2010.8, 10.1038/nnano.2010.8]; BLOCHL PE, 1994, PHYS REV B, V50, P17953, DOI 10.1103/PhysRevB.50.17953; Cancado LG, 2011, NANO LETT, V11, P3190, DOI 10.1021/nl201432g; Celebi K, 2014, SCIENCE, V344, P289, DOI 10.1126/science.1249097; CHADI DJ, 1988, PHYS…	51	0	0	4	4	AMER PHYSICAL SOC	COLLEGE PK	ONE PHYSICS ELLIPSE, COLLEGE PK, MD 20740-3844 USA	2469-9950	2469-9969		PHYS REV B	Phys. Rev. B	2022-05-15	2022	105	20
J	Shabani, Z; Mohammadi, T; Kasiri, N; Sahebi, S				Shabani, Zahra; Mohammadi, Toraj; Kasiri, Norollah; Sahebi, Soleyman			Thin-Film Nanocomposite Forward Osmosis Membranes Prepared on PVC Substrates with Polydopamine Functionalized Zr-Based Metal Organic Frameworks	INDUSTRIAL & ENGINEERING CHEMISTRY RESEARCH			English	Article							INCORPORATED POLYSULFONE SUBSTRATE; COMPOSITE POLYAMIDE MEMBRANES; MIXED MATRIX MEMBRANES; GRAPHENE OXIDE; WATER FLUX; PERFORMANCE; IONS; TFN; NANOPARTICLES; FABRICATION	In this study, UiO-66-NH2 metal-organic frameworks (MOFs) were modified by a mussel-inspired approach to yield polydopamine (PDA)-MOF hybrid nanoparticles (NPs) and then embedded within a polyamide (PA) layer to synthesize thin-film nanocomposite (TFN) membranes for desalination and heavy metal removal. The PA layer was fabricated via interfacial polymerization (IP) reaction between PDA/m-phenyle…	[Shabani, Zahra; Mohammadi, Toraj; Kasiri, Norollah; Sahebi, Soleyman] Iran Univ Sci & Technol IUST, Ctr Excellence Membrane Sci & Technol, Sch Chem Petr & Gas Engn, Tehran 1684613114, Iran; [Shabani, Zahra; Mohammadi, Toraj; Sahebi, Soleyman] Iran Univ Sci & Technol IUST, Res & Technol Ctr Membrane Separat Proc, Sch Chem Petr & Gas Engn, Tehran 1684613114, Iran; [Shabani, Zahra; Kasiri, Norollah…		Mohammadi, T (corresponding author), Iran Univ Sci & Technol IUST, Ctr Excellence Membrane Sci & Technol, Sch Chem Petr & Gas Engn, Tehran 1684613114, Iran.; Mohammadi, T (corresponding author), Iran Univ Sci & Technol IUST, Res & Technol Ctr Membrane Separat Proc, Sch Chem Petr & Gas Engn, Tehran 1684613114, Iran.	torajmohammadi@iust.ac.ir	Mohammadi, Toraj/R-6407-2017	Mohammadi, Toraj/0000-0003-0455-3254	Iran National Science Foundation (INSF) [98010526]	Iran National Science Foundation (INSF)(Iran National Science Foundation (INSF))	The authors would like to thank Iran National Science Foundation (INSF) for supporting the research (grant numbers: 98010526) .	Aghili F, 2021, J ENVIRON CHEM ENG, V9, DOI 10.1016/j.jece.2021.105484; Aghili F, 2021, PROCESS SAF ENVIRON, V151, P244, DOI 10.1016/j.psep.2021.05.022; Aghili F, 2020, IND ENG CHEM RES, V59, P7825, DOI 10.1021/acs.iecr.9b07063; Ahmadpour E, 2016, J NAT GAS SCI ENG, V35, P33, DOI 10.1016/j.jngse.2016.08.042; Akin O, 2011, DESALINATION, V278, P387, DOI 10.1016/j.desal.2011.05.053; Ambrosi A, 2018,…	62	0	0	7	7	AMER CHEMICAL SOC	WASHINGTON	1155 16TH ST, NW, WASHINGTON, DC 20036 USA	0888-5885			IND ENG CHEM RES	Ind. Eng. Chem. Res.	2022-05-25	2022	61	20
J	Hu, B; Zhu, HC				Hu Bo; Zhu Haochen			Dielectric Constant of Confined Water in a Bilayer Graphene Oxide Nanosystem	CHEMICAL JOURNAL OF CHINESE UNIVERSITIES-CHINESE			Chinese	Article						Graphene oxide; Dielectric constant; Hydrogen bond dipole wave; Molecular dynamics simulation	MOLECULAR-DYNAMICS; DESALINATION; TEMPERATURE; TRANSPORT; MEMBRANES	The properties of the dielectric constant of water in confined systems vary greatly, which has a significant impact on its applications in electrochemistry, membrane treatment and energy storage. For example, in graphene pores, the physical properties are affected by factors such as membrane pore size and degree of oxidation, but few studies have been conducted in this regard. Therefore, in order…	[Hu Bo; Zhu Haochen] Tongji Univ, Coll Environm Sci & Engn, State Key Lab Pollut Control & Resources Reuse, Key Lab Yangtze River Water Environm,Minist Educ, Shanghai 200092, Peoples R China		Zhu, HC (corresponding author), Tongji Univ, Coll Environm Sci & Engn, State Key Lab Pollut Control & Resources Reuse, Key Lab Yangtze River Water Environm,Minist Educ, Shanghai 200092, Peoples R China.	haochen_zhu@tongji.edu.cn			Natural Science Foundation of Shanghai, China [20ZR1462900]; National Natural Science Foundation of China [21603164]; Major Science and Technology Program for Water Pollution Control and Treatment, Ministry of Science and Technology of China [2017ZX07207004]; Shanghai Science and Technology Innovation Action Plan, China [19DZ1204304]	Natural Science Foundation of Shanghai, China(Natural Science Foundation of Shanghai); National Natural Science Foundation of China(National Natural Science Foundation of China (NSFC)); Major Science and Technology Program for Water Pollution Control and Treatment, Ministry of Science and Technology of China; Shanghai Science and Technology Innovation Action Plan, China	Supported by the Natural Science Foundation of Shanghai, China(No. 20ZR1462900), the National Natural Science Foundation of China (No. 21603164), the Major Science and Technology Program for Water Pollution Control and Treatment, Ministry of Science and Technology of China(No.2017ZX07207004) and the Shanghai Science and Technology Innovation Action Plan, China(No.19DZ1204304).	Abascal JLF, 2005, J CHEM PHYS, V123, DOI 10.1063/1.2121687; Algara-Siller G, 2015, NATURE, V528, pE3, DOI 10.1038/nature16149; Allen M.P, 2017, COMPUTER SIMULATION; Ballenegger V, 2005, J CHEM PHYS, V122, DOI 10.1063/1.1845431; Bonthuis DJ, 2011, PHYS REV LETT, V107, DOI 10.1103/PhysRevLett.107.166102; BUNEMAN O, 1983, SIAM REV, V25, P425, DOI 10.1137/1025102; Burn S, 2015, DESALINATION, V364, P…	38	0	0	3	3	HIGHER EDUCATION PRESS	BEIJING	CHAOYANG DIST, 4, HUIXINDONGJIE, FUSHENG BLDG, BEIJING 100029, PEOPLES R CHINA	0251-0790			CHEM J CHINESE U	Chem. J. Chin. Univ.-Chin.	2022-02-10	2022	43	2
J	Du, YC; Pramanik, BK; Zhang, Y; Dumee, L; Jegatheesan, V				Du, Yuchen; Pramanik, Biplob Kumar; Zhang, Yang; Dumee, Ludovic; Jegatheesan, Veeriah			Recent Advances in the Theory and Application of Nanofiltration: a Review	CURRENT POLLUTION REPORTS			English	Review						Nanofiltration; Rejection; Exclusion theory; Fouling; Nanomaterials	ORGANIC-SOLVENT NANOFILTRATION; WASTE-WATER; MEMBRANE; PERFORMANCE; SEPARATION; NANOPARTICLES; REMOVAL; DESALINATION; GROUNDWATER; TEMPERATURE	Water is the material basis for living organisms and one of the primary resources to maintain the sustainable development of the earth's ecological environment. As a water purification method, nanofiltration (NF) separation technology has been widely considered by researchers in recent years. However, most of the studies on NF in the literature focus on membrane modification, and there are only a…	[Du, Yuchen; Pramanik, Biplob Kumar; Jegatheesan, Veeriah] RMIT Univ, Sch Engn & Water, Effect Technol & Tools WETT Res Ctr, Melbourne, Vic 3000, Australia; [Zhang, Yang] Qingdao Univ Sci & Technol, Sch Environm & Safety Engn, Qingdao 266042, Shandong, Peoples R China; [Dumee, Ludovic] Khalifa Univ, Dept Chem Engn, Abu Dhabi, U Arab Emirates		Jegatheesan, V (corresponding author), RMIT Univ, Sch Engn & Water, Effect Technol & Tools WETT Res Ctr, Melbourne, Vic 3000, Australia.	jega.jegatheesan@rmit.edu.au						Abadikhah H, 2019, CHEM ENG SCI, V204, P99, DOI 10.1016/j.ces.2019.04.022; Abdellah MH, 2019, J MEMBRANE SCI, V573, P694, DOI 10.1016/j.memsci.2018.12.026; Abdullah N, 2021, DESALINATION, V500, DOI 10.1016/j.desal.2020.114867; Aburabie J, 2019, MACROMOL MATER ENG, V304, DOI 10.1002/mame.201800551; Aburabie JH, 2020, J MEMBRANE SCI, V596, DOI 10.1016/j.memsci.2019.117615; Agarwal P, 2020, J MEMBRA…	175	1	1	140	140	SPRINGER HEIDELBERG	HEIDELBERG	TIERGARTENSTRASSE 17, D-69121 HEIDELBERG, GERMANY	2198-6592			CURR POLLUT REP	Curr. Pollut. Rep.	MAR	2022	8	1
J	Li, WD; Wang, XF; He, M; Zhang, ZJ; Chen, JC; Yang, GH				Li, Weidong; Wang, Xiaofa; He, Ming; Zhang, Zijun; Chen, Jiachuan; Yang, Guihua			Fabrication of high-performance nanofiltration membranes by using sulfated cellulose nanofibril as the intermediate support layer	DESALINATION			English	Article						Nanofiltration; Sulfated cellulose nanofibril; Permeability; Salt rejection	FILM COMPOSITE MEMBRANES; INTERFACIAL POLYMERIZATION; ANTIFOULING PERFORMANCE; GRAPHENE OXIDE; HIGH-FLUX; PERMEATION; POTENTIALS; REJECTION; REMOVAL; SOLVENT	The preparation of high-performance nanofiltration membranes with high permeability and selectivity is a big challenge. Herein, we proposed a novel composite nanofiltration membrane used sulfated cellulose nanofibril (SCNF) to prepare the intermediate support layer. Three SCNFs with different amounts of surface charge was prepared by deep eutectic solvent pretreatment and mechanical treatment. Th…	[Li, Weidong; Wang, Xiaofa; He, Ming; Zhang, Zijun; Chen, Jiachuan; Yang, Guihua] Qilu Univ Technol, Shandong Acad Sci, State Key Lab Biobased Mat & Green Papermaking, Jinan 250353, Peoples R China		He, M; Yang, GH (corresponding author), Qilu Univ Technol, Shandong Acad Sci, State Key Lab Biobased Mat & Green Papermaking, Jinan 250353, Peoples R China.	heming8916@qlu.edu.cn; ygh@qlu.edu.cn		He, Ming/0000-0001-5911-000X	National Natural Science Foundation of China [31901267]; Key Research and Development Program of Shandong Province [2019JZZY010326, 2019JZZY010328]; Shandong Provincial Natural Science Foundation, Pilot Project for Integrating Science, Education and Industry [ZR2019BC042]; Pilot Project for Integrating Science, Education and Industry [2020KJC-ZD14]; Taishan Scholars Program	National Natural Science Foundation of China(National Natural Science Foundation of China (NSFC)); Key Research and Development Program of Shandong Province; Shandong Provincial Natural Science Foundation, Pilot Project for Integrating Science, Education and Industry; Pilot Project for Integrating Science, Education and Industry; Taishan Scholars Program	This work was supported by the National Natural Science Foundation of China (Grant nos. 31901267) ; the Key Research and Development Program of Shandong Province (Grant no. 2019JZZY010326, 2019JZZY010328) ; a project (Grant no. ZR2019BC042) supported by Shandong Provincial Natural Science Foundation, Pilot Project for Integrating Science, Education and Industry (2020KJC-ZD14) and the Taishan Scho…	Abu Seman MN, 2010, J MEMBRANE SCI, V348, P109, DOI 10.1016/j.memsci.2009.10.047; Al-Dulaimi AA, 2015, J PHYS CONF SER, V622, DOI 10.1088/1742-6596/622/1/012047; An XC, 2020, J MEMBRANE SCI, V612, DOI 10.1016/j.memsci.2020.118417; Ang MBMY, 2017, J MEMBRANE SCI, V539, P52, DOI 10.1016/j.memsci.2017.05.062; Ayyaru S, 2017, J MEMBRANE SCI, V525, P210, DOI 10.1016/j.memsci.2016.10.048; Ba CY, 2009, …	55	0	0	19	19	ELSEVIER	AMSTERDAM	RADARWEG 29, 1043 NX AMSTERDAM, NETHERLANDS	0011-9164	1873-4464		DESALINATION	Desalination	2022-06-15	2022	532
J	Wang, YX; Zhu, CY; Huang, JL; Yang, HC; Xu, ZK				Wang, Yi-Xin; Zhu, Cheng-Ye; Huang, Jingliang; Yang, Hao-Cheng; Xu, Zhi-Kang			Cu2+/alginate nanofiltration membranes fabricated at the aqueous contra-diffusion "interface" for salt/dye rejection	DESALINATION			English	Article						Nanofiltration membrane; Contra-diffusion; Copper alginate; Anti-bacterial	PORE-SIZE DISTRIBUTION; GRAPHENE OXIDE; WATER; PH; SEPARATION; PERMEATION; NANOFILMS; ALGINATE; REMOVAL; LAYER	Thin-film composite (TFC) membranes can find broad uses in desalination and wastewater treatment. However, industrialized interfacial polymerization involves many organic solvents and toxic monomers. An aqueous fabrication process can meet the standards of green and sustainable production, but fabricating defect-free thin films in a homogenous phase remains challenging. Herein, we fabricate a ser…	[Wang, Yi-Xin; Huang, Jingliang; Yang, Hao-Cheng] Sun Yat Sen Univ, Sch Chem Engn & Technol, Southern Marine Sci & Engn Guangdong Lab Zhuhai, Zhuhai 519082, Peoples R China; [Zhu, Cheng-Ye; Xu, Zhi-Kang] Zhejiang Univ, Dept Polymer Sci & Engn, MOE Key Lab Macromol Synth & Functionalizat, Key Lab Adsorpt & Separat Mat & Technol Zhejiang, Hangzhou 310027, Peoples R China		Yang, HC (corresponding author), Sun Yat Sen Univ, Sch Chem Engn & Technol, Southern Marine Sci & Engn Guangdong Lab Zhuhai, Zhuhai 519082, Peoples R China.; Xu, ZK (corresponding author), Zhejiang Univ, Dept Polymer Sci & Engn, MOE Key Lab Macromol Synth & Functionalizat, Key Lab Adsorpt & Separat Mat & Technol Zhejiang, Hangzhou 310027, Peoples R China.	yanghch8@mail.sysu.edu.cn; xuzk@zju.edu.cn			National Natural Science Foundation of China [51909291]; Guangzhou Scientific and Technological Planning Project [202002030181]; Fundamental Research Funds for the Central Universities [19lgzd17]	National Natural Science Foundation of China(National Natural Science Foundation of China (NSFC)); Guangzhou Scientific and Technological Planning Project; Fundamental Research Funds for the Central Universities(Fundamental Research Funds for the Central Universities)	This work was financially supported by the National Natural Science Foundation of China (51909291) , the Guangzhou Scientific and Tech-nological Planning Project (202002030181) and Fundamental Research Funds for the Central Universities (19lgzd17) . We would also like to thank Kelly Chen from J.H.S 259 William McKinley, Brooklyn, NY for her support on language checks.	Abdelkader BA, 2019, DESALINATION, V465, P13, DOI 10.1016/j.desal.2019.04.028; Ameloot R, 2011, NAT CHEM, V3, P382, DOI [10.1038/NCHEM.1026, 10.1038/nchem.1026]; Chen XF, 2015, MICROPOR MESOPOR MAT, V214, P195, DOI 10.1016/j.micromeso.2015.04.027; Da XW, 2016, J MEMBRANE SCI, V504, P29, DOI 10.1016/j.memsci.2015.12.068; Dong LL, 2020, DESALINATION, V476, DOI 10.1016/j.desal.2019.114227; Du Y, 201…	60	0	0	2	2	ELSEVIER	AMSTERDAM	RADARWEG 29, 1043 NX AMSTERDAM, NETHERLANDS	0011-9164	1873-4464		DESALINATION	Desalination	2022-08-01	2022	535
J	Al Hachim, ZS; Ridha, AM; AL-Baiati, MN; Alsalhy, QF; Majdi, HS				Al Hachim, Zainab Safaa; Ridha, Ali Mousa; AL-Baiati, Mohammad N.; Alsalhy, Qusay F.; Majdi, Hasan Shakir			Sustainable Modification of Polyethersulfone Membrane with Poly(Maleic Anhydride-Co-Glycerol) as Novel Copolymer	WATER			English	Article						polyethersulfone; membrane modification; fouling; bovine serum albumin; Poly(Maleic Anhydride-Co-Glycerol)	GRAPHENE OXIDE NANOSHEET; ULTRAFILTRATION MEMBRANES; EFFICIENT REMOVAL; DESALINATION; PERFORMANCE; PROTEIN; POLYSULFONE	This work presented an endeavour to fabricate sustainable and eco-friendly polyethersulfone (PES) ultrafiltration membranes. A novel and graft copolymer (Poly(Maleic Anhydride-Co-Glycerol)) (PMG) have been synthesized via a facile and rapid route to impart their hydrophilic features onto the final PES membrane. A series of characterization tools, for both nanoadditives and nanocomposite membranes…	[Al Hachim, Zainab Safaa; Ridha, Ali Mousa] Middle Tech Univ, Engn Tech Coll Baghdad, Baghdad 7F6Q 6H8, Iraq; [AL-Baiati, Mohammad N.] Univ Kerbala, Dept Chem, Coll Educ Pure Sci, Holly Kerbala 56001, Iraq; [Alsalhy, Qusay F.] Univ Technol Iraq, Dept Chem Engn, Alsinaa St 52, Baghdad 10066, Iraq; [Majdi, Hasan Shakir] Mustaqbal Coll Univ, Dept Chem Engn & Petr Ind, Babylon 51001, Iraq		Alsalhy, QF (corresponding author), Univ Technol Iraq, Dept Chem Engn, Alsinaa St 52, Baghdad 10066, Iraq.	zainabsafaa302@yahoo.com; ali.mridha@mtu.edu.iq; mohammad.nadhum@uokerbala.edu.iq; qusay.f.abdulhameed@uotechnology.edu.iq; dr.hasanshker@mustaqbal-college.edu.iq	Alsalhy, Qusay F./I-1315-2019	Alsalhy, Qusay F./0000-0002-0495-1300				Abbas TK, 2022, CHEM ENG RES DES, V179, P535, DOI 10.1016/j.cherd.2022.02.0010263-8762; Abdullah RR, 2022, CHEM ENG RES DES, V177, P526, DOI 10.1016/j.cherd.2021.11.015; Akbari M, 2018, J COLLOID INTERF SCI, V527, P10, DOI 10.1016/j.jcis.2018.05.012; Al Aani S, 2019, DESALINATION, V458, P84, DOI 10.1016/j.desal.2019.02.005; Al Aani S, 2018, DESALINATION, V432, P115, DOI 10.1016/j.desal.2018.01.01…	54	0	0	2	2	MDPI	BASEL	ST ALBAN-ANLAGE 66, CH-4052 BASEL, SWITZERLAND		2073-4441		WATER-SUI	Water	APR	2022	14	8
J	Xu, Y; Cao, QQ; Li, LJ; Zhang, XC; Li, H; Huang, FL				Xu, Yang; Cao, Qianqian; Li, Lujuan; Zhang, Xianchao; Li, Hui; Huang, Fengli			Mechanical response of graphene with nanopore under nanoindentation via molecular dynamics simulations	SURFACES AND INTERFACES			English	Article							ELECTRONIC-PROPERTIES; FRACTURE-BEHAVIOR; HYDROCARBONS; DESALINATION; DEFORMATION; MEMBRANE; STRENGTH; WATER	We investigated structural evolution and dynamic responses of graphene sheet with one rectangular nanopore under nanoindentation by using molecular dynamics simulations. The effects of dimension and position of the pore are analyzed in terms of fracture characteristics, loading force-displacement relationship and stress distribution. We find that the fracture behavior and the stress distribution …	[Xu, Yang; Cao, Qianqian; Li, Lujuan; Zhang, Xianchao; Li, Hui; Huang, Fengli] Jiaxing Univ, Coll Informat Sci & Engn, Jiaxing 314001, Peoples R China; [Xu, Yang; Cao, Qianqian; Li, Lujuan; Zhang, Xianchao; Li, Hui; Huang, Fengli] Jiaxing Univ, Zhejiang Engn Res Ctr Intelligent Human Hlth Situa, Jiaxing 314001, Peoples R China		Cao, QQ (corresponding author), Jiaxing Univ, Coll Informat Sci & Engn, Jiaxing 314001, Peoples R China.; Cao, QQ (corresponding author), Jiaxing Univ, Zhejiang Engn Res Ctr Intelligent Human Hlth Situa, Jiaxing 314001, Peoples R China.	qqcao@zjxu.edu.cn			Zhejiang Provincial Natural Science Foundation of China [LY19A020006]	Zhejiang Provincial Natural Science Foundation of China(Natural Science Foundation of Zhejiang Province)	Acknowledgments This work is funded by the Zhejiang Provincial Natural Science Foundation of China (Grant no. LY19A020006) .	Aghigh A, 2015, DESALINATION, V365, P389, DOI 10.1016/j.desal.2015.03.024; Aslamazova TR, 2019, MEAS TECH+, V62, P681, DOI 10.1007/s11018-019-01678-y; Avouris P, 2010, NANO LETT, V10, P4285, DOI 10.1021/nl102824h; Bae SH, 2013, CARBON, V51, P236, DOI 10.1016/j.carbon.2012.08.048; Balandin AA, 2011, NAT MATER, V10, P569, DOI [10.1038/NMAT3064, 10.1038/nmat3064]; Bohm S, 2014, NAT NANOTECHNOL, V9, …	54	0	0	2	2	ELSEVIER	AMSTERDAM	RADARWEG 29, 1043 NX AMSTERDAM, NETHERLANDS	2468-0230			SURF INTERFACES	Surf. Interfaces	JUL	2022	31
J	Li, XP; Li, XF; Li, HG; Zhao, Y; Wu, J; Yan, SK; Yu, ZZ				Li, Xiao-Peng; Li, Xiaofeng; Li, Heguo; Zhao, Yue; Wu, Jing; Yan, Shouke; Yu, Zhong-Zhen			Reshapable MXene/Graphene Oxide/Polyaniline Plastic Hybrids with Patternable Surfaces for Highly Efficient Solar-Driven Water Purification	ADVANCED FUNCTIONAL MATERIALS			English	Article						graphene oxide; polyaniline; solar steam generation; Ti; C-3; T-2; (x) MXene; water purification	GRAPHENE OXIDE; STEAM-GENERATION; MEMBRANE; EVAPORATION; POLYMERIZATION; NANOPARTICLES; DESALINATION; COMPOSITES; NANOSHEETS; ABSORBERS	Although many solar-driven water evaporators are developed for solar steam generation, most solarthermal energy conversion materials cannot be used repeatedly for constructing solarthermal water evaporators with variable shapes and patternable surfaces. Herein, reshapable Ti3C2Tx MXene/graphene oxide (GO)/polyaniline (PANI) (MGP) hybrids with variable shapes and patternable surfaces are fabricate…	[Li, Xiao-Peng; Li, Xiaofeng; Wu, Jing] Beijing Univ Chem Technol, Coll Mat Sci & Engn, State Key Lab Organ Inorgan Composites, Beijing 100029, Peoples R China; [Li, Xiao-Peng; Yu, Zhong-Zhen] Beijing Univ Chem Technol, Beijing Key Lab Adv Funct Polymer Composites, Beijing 100029, Peoples R China; [Li, Heguo; Zhao, Yue] Inst Chem Def, State Key Lab NBC Protect Civilian, Beijing 100191, Peoples R …		Li, XF (corresponding author), Beijing Univ Chem Technol, Coll Mat Sci & Engn, State Key Lab Organ Inorgan Composites, Beijing 100029, Peoples R China.; Yu, ZZ (corresponding author), Beijing Univ Chem Technol, Beijing Key Lab Adv Funct Polymer Composites, Beijing 100029, Peoples R China.	xfli@mail.buct.edu.cn; yuzz@mail.buct.edu.cn	Yu, Zhong-Zhen/M-2252-2018	Yu, Zhong-Zhen/0000-0001-8357-3362	National Natural Science Foundation of China [51773008, U1905217, 52090034]; National Key Research and Development Program of China [2016YFC0801302]	National Natural Science Foundation of China(National Natural Science Foundation of China (NSFC)); National Key Research and Development Program of China	Financial supports from the National Natural Science Foundation of China (51773008, U1905217, and 52090034), and the National Key Research and Development Program of China (2016YFC0801302) are gratefully acknowledged.	Abbas M, 2017, ADV MATER, V29, DOI 10.1002/adma.201605021; Ahmad R, 2016, J NANOSCI NANOTECHNO, V16, P67, DOI 10.1166/jnn.2016.10770; Chang C, 2016, ACS APPL MATER INTER, V8, P23412, DOI 10.1021/acsami.6b08077; Chen C, 2017, J MATER CHEM A, V5, P5260, DOI 10.1039/c7ta00149e; Chen R, 2017, RSC ADV, V7, P19849, DOI 10.1039/c7ra03007j; Cui LF, 2018, ADV MATER, V30, DOI 10.1002/adma.201706805; Fan DQ…	81	8	8	113	138	WILEY-V C H VERLAG GMBH	WEINHEIM	POSTFACH 101161, 69451 WEINHEIM, GERMANY	1616-301X	1616-3028		ADV FUNCT MATER	Adv. Funct. Mater.	APR	2022	32	15
J	Cao, SY; Deshmukh, A; Wang, L; Han, Q; Shu, YF; Ng, HY; Wang, ZY; Lienhard, JH				Cao, Siyu; Deshmukh, Akshay; Wang, Li; Han, Qi; Shu, Yufei; Ng, How Yong; Wang, Zhongying; Lienhard, John H.			Enhancing the Permselectivity of Thin-Film Composite Membranes Interlayered with MoS2 Nanosheets via Precise Thickness Control	ENVIRONMENTAL SCIENCE & TECHNOLOGY			English	Article						nanofiltration; interlayer; thin-film composite (TFC) membranes; thickness control; polyamide tuning	INTERFACIAL POLYMERIZATION; NANOFILTRATION MEMBRANES; REVERSE-OSMOSIS; CONCENTRATION POLARIZATION; GRAPHENE OXIDE; DESALINATION; PERFORMANCE; PERMEABILITY; TRANSPORT; REJECTION	The demand for highly permeable and selective thin-film composite (TFC) nanofiltration membranes, which are essential for seawater and brackish water softening and resource recovery, is growing rapidly. However, improving and tuning membrane permeability and selectivity simultaneously remain highly challenging owing to the lack of thickness control in polyamide films. In this study, we fabricated…	[Cao, Siyu; Wang, Li; Han, Qi; Shu, Yufei; Wang, Zhongying] Southern Univ Sci & Technol, Sch Environm Sci & Engn, Shenzhen 518055, Peoples R China; [Cao, Siyu; Ng, How Yong] Natl Univ Singapore, Environm Res Inst, Singapore 117411, Singapore; [Deshmukh, Akshay; Lienhard, John H.] MIT, Dept Mech Engn, Cambridge, MA 02139 USA; [Wang, Li] Univ Hong Kong, Dept Civil Engn, Hong Kong 999077, Peoples R …		Wang, ZY (corresponding author), Southern Univ Sci & Technol, Sch Environm Sci & Engn, Shenzhen 518055, Peoples R China.; Ng, HY (corresponding author), Natl Univ Singapore, Environm Res Inst, Singapore 117411, Singapore.; Lienhard, JH (corresponding author), MIT, Dept Mech Engn, Cambridge, MA 02139 USA.	howyongng@nus.edu.sg; wangzy6@sustech.edu.cn; lienhard@mit.edu		Deshmukh, Akshay/0000-0002-3693-1902; Lienhard, John/0000-0002-2901-0638	Stable Support Plan Program of Shenzhen Natural Science Fund [20200925155303001]; SUSTech-MIT Joint Center for Mechanical Engineering Education and Research; State Environmental Protection Key Laboratory of Integrated Surface Water-Groundwater Pollution Control	Stable Support Plan Program of Shenzhen Natural Science Fund; SUSTech-MIT Joint Center for Mechanical Engineering Education and Research; State Environmental Protection Key Laboratory of Integrated Surface Water-Groundwater Pollution Control	This project was financially supported by the Stable Support Plan Program of Shenzhen Natural Science Fund (grant no. 20200925155303001), SUSTech-MIT Joint Center for Mechanical Engineering Education and Research, and State Environmental Protection Key Laboratory of Integrated Surface Water-Groundwater Pollution Control. The authors acknowledge the assistance of SUSTech Core Research Facilities.	Ahdab YD, 2018, WATER RES, V141, P387, DOI 10.1016/j.watres.2018.04.015; BEAMAN RG, 1959, J POLYM SCI, V40, P329, DOI 10.1002/pol.1959.1204013703; Bhattacharjee S, 2001, AICHE J, V47, P2733, DOI 10.1002/aic.690471213; Boo C, 2018, ENVIRON SCI TECHNOL, V52, P7279, DOI 10.1021/acs.est.8b01040; Chan WF, 2016, J MEMBRANE SCI, V509, P125, DOI 10.1016/j.memsci.2016.02.014; Choi HG, 2019, DESALINATION, …	61	0	0	32	32	AMER CHEMICAL SOC	WASHINGTON	1155 16TH ST, NW, WASHINGTON, DC 20036 USA	0013-936X	1520-5851		ENVIRON SCI TECHNOL	Environ. Sci. Technol.	2022-06-21	2022	56	12
J	Sharma, BB; Rajan, AG				Sharma, Bharat Bhushan; Rajan, Ananth Govind			How Grain Boundaries and Interfacial Electrostatic Interactions Modulate Water Desalination via Nanoporous Hexagonal Boron Nitride	JOURNAL OF PHYSICAL CHEMISTRY B			English	Article							MOLECULAR-DYNAMICS; ELECTRONIC-PROPERTIES; REVERSE-OSMOSIS; GRAPHENE; SIMULATION; TRANSPORT; MEMBRANES; TEMPERATURE; TECHNOLOGY; NANOSHEETS	To fulfill the increasing demand for drinking water, researchers are currently exploring nanoporous two-dimensional materials, such as hexagonal boron nitride (hBN), as potential desalination membranes. A prominent, yet unsolved challenge is to understand how such membranes will perform in the presence of defects or surface charge in the membrane material. In this work, we study the effect of gra…	[Sharma, Bharat Bhushan; Rajan, Ananth Govind] Indian Inst Sci, Dept Chem Engn, Bengaluru 560012, Karnataka, India		Rajan, AG (corresponding author), Indian Inst Sci, Dept Chem Engn, Bengaluru 560012, Karnataka, India.	ananthgr@iisc.ac.in	Sharma, Bharat Bhushan/AAC-8410-2020	Sharma, Bharat Bhushan/0000-0002-6070-4021; Govind Rajan, Ananth/0000-0003-2462-0506	Department of Science and Technology (DST) [DST/NSM/R&D_HPC_Applications/2021/07]; Department of Electronics and Information Technology (DeitY)	Department of Science and Technology (DST)(Department of Science & Technology (India)); Department of Electronics and Information Technology (DeitY)	The authors gratefully acknowledge the financial support received from the National Supercomputing Mission (DST/NSM/R&D_HPC_Applications/2021/07), which is coordinated by the Department of Science and Technology (DST) and the Department of Electronics and Information Technology (DeitY). The authors also thank the Supercomputer Education and Research Centre (SERC) at the Indian Institute of Scienc…	Abal JPK, 2020, PHYS CHEM CHEM PHYS, V22, P11053, DOI 10.1039/d0cp00484g; Abascal JLF, 2005, J CHEM PHYS, V123, DOI 10.1063/1.2121687; Albe K, 1997, RADIAT EFF DEFECT S, V141, P85, DOI 10.1080/10420159708211560; Azamat J, 2021, J MOL LIQ, V321, DOI 10.1016/j.molliq.2020.114920; Azamat J, 2016, J MOL STRUCT, V1108, P144, DOI 10.1016/j.molstruc.2015.11.058; BLOCHL PE, 1995, J CHEM PHYS, V103, P7422…	84	1	1	7	7	AMER CHEMICAL SOC	WASHINGTON	1155 16TH ST, NW, WASHINGTON, DC 20036 USA	1520-6106	1520-5207		J PHYS CHEM B	J. Phys. Chem. B	2022-02-17	2022	126	6
J	Simayee, M; Zad, AI; Esfandiar, A				Simayee, Maedeh; Zad, Azam Iraji; Esfandiar, Ali			Synergistic effect of reduced graphene oxide and carbon black as hybrid light absorber for efficient and antifouling texture-based solar steam generator	SOLAR ENERGY			English	Article						Solar energy; Graphene; Carbon black; Photothermal; Cotton fabric; Water vapor	WATER EVAPORATION; DESALINATION; PERFORMANCE; DRIVEN; REDUCTION; MEMBRANE	Efficient utilization of solar energy as the cleanest and most plentiful natural resource for drinking water is a water is as sustianble and environmental friendly approach to obviate long-standing water scarcity. Carbon based photothermal absorbers due to broadband light absorption are very interesting in interfacial solar steam generation systems. Herein, we investigate the convenient applicati…	[Simayee, Maedeh; Zad, Azam Iraji] Sharif Univ Technol, Inst Nanosci & nanotechnol, Tehran, Iran; [Zad, Azam Iraji; Esfandiar, Ali] Sharif Univ Technol, Dept Phys, Tehran, Iran; [Simayee, Maedeh; Zad, Azam Iraji; Esfandiar, Ali] Sarif Univ Technol, Azadi Ave, Tehran, Iran		Zad, AI (corresponding author), Sharif Univ Technol, Inst Nanosci & nanotechnol, Tehran, Iran.	iraji@sharif.edu; esfandiar@physics.sharif.ir			Iran national science foundation (INSF) [9701, 5052]	Iran national science foundation (INSF)(Iran National Science Foundation (INSF))	Funding This work was supported by the Iran national science foundation (INSF) [grant numbers 9701, 5052] .	Awad FS, 2018, ACS APPL ENERG MATER, V1, P976, DOI 10.1021/acsaem.8b00109; Chang C, 2016, ACS APPL MATER INTER, V8, P23412, DOI 10.1021/acsami.6b08077; Che YC, 2020, MATER RES EXPRESS, V7, DOI 10.1088/2053-1591/ab625c; Dao VD, 2021, NANO ENERGY, V85, DOI 10.1016/j.nanoen.2021.105979; de la Osa RA, 2020, CHEMTEXTS, V6, DOI 10.1007/s40828-019-0097-0; Djellabi R, 2022, CHEM ENG J, V431, DOI 10.1016/…	65	0	0	9	9	PERGAMON-ELSEVIER SCIENCE LTD	OXFORD	THE BOULEVARD, LANGFORD LANE, KIDLINGTON, OXFORD OX5 1GB, ENGLAND	0038-092X	1471-1257		SOL ENERGY	Sol. Energy	2022-05-15	2022	238
J	Gao, SY; Tao, YT; Wang, G; Wang, H; Bai, JB; Wang, BB; Ma, SH				Gao, Shenyue; Tao, Yuetong; Wang, Gang; Wang, Hui; Bai, Jinbo; Wang, Beibei; Ma, Shenghua			Janus interpenetrating structure based on optimized water supply for solar-driven water evaporation	APPLIED PHYSICS LETTERS			English	Article							STEAM-GENERATION; RECENT PROGRESS; MEMBRANE; DESALINATION; EFFICIENCY; COMPOSITE; DESIGNS; HETEROSTRUCTURE; AEROGELS; SYSTEMS	Realizing a balance between water supply and the evaporation of photothermal evaporators is a valuable means to enhance the solar-thermal evaporation rate, but practical obstacles remain. The interfacial mechanics of a Janus evaporator with an interpenetrating structure are proposed to achieve a dramatic improvement in the solar-thermal evaporation rate. The Janus evaporator is composed of a memb…	[Gao, Shenyue; Tao, Yuetong; Wang, Gang; Bai, Jinbo; Wang, Beibei; Ma, Shenghua] Northwest Univ, Inst Photon & Phototechnol, Int Collaborat Ctr Photoelect Technol & Nano Funct, State Key Lab Photon Technol Western China Energy, Xian, Peoples R China; [Wang, Hui] Northwest Univ, Coll Chem & Mat Sci, Key Lab Synthet & Nat Funct Mol Chem, Minist Educ, Xian, Peoples R China		Wang, BB; Ma, SH (corresponding author), Northwest Univ, Inst Photon & Phototechnol, Int Collaborat Ctr Photoelect Technol & Nano Funct, State Key Lab Photon Technol Western China Energy, Xian, Peoples R China.	beibeiwang@nwu.edu.cn; mashenghua@nwu.edu.cn			National Natural Science Foundation of China [52002320]; Industrial Innovation Chain of Key Research and Development Project of Shaanxi Province [2018ZDCXL-GY-08-04]; Natural Science Foundation of Shaanxi Province [2020GY-293]; Open Project of State Key Laboratory of Urban Water Resources and Environment [HC202020]	National Natural Science Foundation of China(National Natural Science Foundation of China (NSFC)); Industrial Innovation Chain of Key Research and Development Project of Shaanxi Province; Natural Science Foundation of Shaanxi Province(Natural Science Foundation of Shaanxi Province); Open Project of State Key Laboratory of Urban Water Resources and Environment	This work was supported by the National Natural Science Foundation of China (No. 52002320), the Industrial Innovation Chain of Key Research and Development Project of Shaanxi Province (No. 2018ZDCXL-GY-08-04), the Natural Science Foundation of Shaanxi Province (No. 2020GY-293), and the Open Project of State Key Laboratory of Urban Water Resources and Environment (No. HC202020).	Arunkumar T, 2022, RENEW SUST ENERG REV, V155, DOI 10.1016/j.rser.2021.111894; Arunkumar T, 2019, RENEW SUST ENERG REV, V115, DOI 10.1016/j.rser.2019.109409; Aurousseau A, 2016, RENEW SUST ENERG REV, V56, P611, DOI 10.1016/j.rser.2015.11.083; Cao SS, 2019, J MATER CHEM A, V7, P24092, DOI 10.1039/c9ta06034k; Chen CJ, 2019, JOULE, V3, P683, DOI 10.1016/j.joule.2018.12.023; Deng X, 2020, ACS APPL MA…	51	0	0	4	4	AIP Publishing	MELVILLE	1305 WALT WHITMAN RD, STE 300, MELVILLE, NY 11747-4501 USA	0003-6951	1077-3118		APPL PHYS LETT	Appl. Phys. Lett.	2022-06-20	2022	120	25
J	Ai, XY; Li, YH; Li, YW; Gao, TT; Zhou, KG				Ai, Xinyu; Li, Yu-Hao; Li, Yi-Wei; Gao, Tiantian; Zhou, Kai-Ge			Recent progress on the smart membranes based on two-dimensional materials	CHINESE CHEMICAL LETTERS			English	Article						Smart membranes; Two-dimensional material; Tunable nanofluidics; Membrane separation; Blue energy harvesting; Sensor	MIXED MATRIX MEMBRANES; ORGANIC FRAMEWORK NANOSHEETS; LAYERED GRAPHENE; HIGHLY-EFFICIENT; MOLECULAR-SIEVE; GAS-TRANSPORT; ION-TRANSPORT; WATER; SEPARATION; MOS2	Inspired by the biosystems, the artificial smart membrane to control the mass transport and molecular conversion has attracted increasing attention in the fields of membrane separation, desalination, nanofiltration, healthcare and environmental remediation. However, the trade-off limitations in polymeric membranes greatly hinder the development of smart membranes with high permeability and manipu…	[Ai, Xinyu; Li, Yu-Hao; Li, Yi-Wei; Gao, Tiantian; Zhou, Kai-Ge] Tianjin Univ, Inst Mol Plus, Tianjin 300110, Peoples R China		Gao, TT; Zhou, KG (corresponding author), Tianjin Univ, Inst Mol Plus, Tianjin 300110, Peoples R China.	gaott@tju.edu.cn; kaigezhou@tju.edu.cn	Zhou, Kai-Ge/J-8469-2014	Zhou, Kai-Ge/0000-0001-8894-0686	National Science Foundation of China [21972105]; Open Project of The National Laboratory of Solid State Microstructures, Nanjing University [M33028]; 1000 Talent Program for Young Scientists; Key Laboratory of Special Functional Materials and Structural Design of Ministry of Education; Lanzhou University [lzujbky-2021-kb06]	National Science Foundation of China(National Natural Science Foundation of China (NSFC)); Open Project of The National Laboratory of Solid State Microstructures, Nanjing University; 1000 Talent Program for Young Scientists; Key Laboratory of Special Functional Materials and Structural Design of Ministry of Education; Lanzhou University(Lanzhou University)	This work was supported by the National Science Foundation of China (No. 21972105, 2020), Open Project of The National Laboratory of Solid State Microstructures, Nanjing University (No. M33028, 2020) and 1000 Talent Program for Young Scientists; Key Laboratory of Special Functional Materials and Structural Design of Ministry of Education (Class B), Lanzhou University (No. lzujbky-2021-kb06).	Abbas MA, 2020, ADV POLYM TECH, V2020, DOI 10.1155/2020/8281058; Achari A, 2016, ENERG ENVIRON SCI, V9, P1224, DOI 10.1039/c5ee03856a; Agrawal KV, 2013, AICHE J, V59, P3458, DOI 10.1002/aic.14099; AGRE P, 1993, AM J PHYSIOL, V265, pF461, DOI 10.1152/ajprenal.1993.265.3.F461; Alaboson JMP, 2011, ADV MATER, V23, P2181, DOI 10.1002/adma.201100367; Andreeva DV, 2021, NAT NANOTECHNOL, V16, P174, DOI 1…	171	0	0	11	11	ELSEVIER SCIENCE INC	NEW YORK	STE 800, 230 PARK AVE, NEW YORK, NY 10169 USA	1001-8417	1878-5964		CHINESE CHEM LETT	Chin. Chem. Lett.	JUN	2022	33	6
J	Maiti, S; Bose, S				Maiti, Subhasish; Bose, Suryasarathi			Free-standing graphene oxide membrane works in tandem with confined interfacial polymerization of polyamides towards excellent desalination and chlorine tolerance performance	NANOSCALE ADVANCES			English	Article							REVERSE-OSMOSIS MEMBRANES; CARBON NANOTUBES; ANTIBACTERIAL; LAYER; REMOVAL; SURFACE; BLENDS; WATER; DOTS	We explored a unique concept in this study to develop a membrane containing a hierarchical porous architecture derived by etching a specific component from a demixed UCST blend as the support layer and a free-standing GO and a polyamide (PA) layer as functional surfaces. To selectively sieve ions and improve chlorine tolerance performance, three different strategies were proposed here. In the fir…	[Maiti, Subhasish; Bose, Suryasarathi] Indian Inst Sci, Dept Mat Engn, Bangalore 560012, Karnataka, India		Bose, S (corresponding author), Indian Inst Sci, Dept Mat Engn, Bangalore 560012, Karnataka, India.	sbose@iisc.ac.in			SERB, India [CeNSE IISc]	SERB, India(Department of Science & Technology (India)Science Engineering Research Board (SERB), India)	The authors would like to acknowledge SERB, India for financial support and CeNSE IISc for providing various characterization facilities.	Akhavan O, 2010, ACS NANO, V4, P5731, DOI 10.1021/nn101390x; Chung TS, 2012, DESALINATION, V287, P78, DOI 10.1016/j.desal.2010.12.019; de Fraiture C, 2010, AGR WATER MANAGE, V97, P495, DOI 10.1016/j.agwat.2009.08.015; Griggs D, 2013, NATURE, V495, P305, DOI 10.1038/495305a; Haubner K, 2010, CHEMPHYSCHEM, V11, P2131, DOI 10.1002/cphc.201000132; Hoover LA, 2011, ENVIRON SCI TECHNOL, V45, P9824, DOI…	35	0	0	4	6	ROYAL SOC CHEMISTRY	CAMBRIDGE	THOMAS GRAHAM HOUSE, SCIENCE PARK, MILTON RD, CAMBRIDGE CB4 0WF, CAMBS, ENGLAND	2516-0230			NANOSCALE ADV	Nanoscale Adv.	2022-01-18	2022	4	2
J	Chen, L; Ren, XM; Li, YX; Hu, D; Feng, XD; Li, WL				Chen, Long; Ren, Xiaomin; Li, Yanxiang; Hu, Dan; Feng, Xudong; Li, Wangliang			Enhancing interface compatibility of UiO-66-NH2 and polyamide by incorporating dopamine into thin film nanocomposite membranes	JOURNAL OF MEMBRANE SCIENCE			English	Article						Dopamine; Interfacial polymerization; TFN; Ionic selectivity; UiO-66-NH2	HOLLOW-FIBER MEMBRANES; LOOSE NANOFILTRATION MEMBRANE; HIGH-FLUX; SURFACE MODIFICATION; GRAPHENE OXIDE; POLYDOPAMINE; COMPOSITE; SEPARATION; FABRICATION; EFFICIENT	The introduction of nanoparticles into nanofiltration (NF) membranes is an effective approach to improve the NF performance as the construction of water channels in the nanoparticles. However, the poor compatibility be-tween polymer matrix and nanoparticles is a crucial issue that attracts numerous researchers. In this paper, dopamine (DA) molecule was introduced into the aqueous solution for pre…	[Chen, Long; Ren, Xiaomin; Hu, Dan; Feng, Xudong] Beijing Technol & Business Univ, Sch Light Ind, Key Lab Cleaner Prod & Integrated Resource Utiliza, China Natl Light Ind, Beijing 100048, Peoples R China; [Li, Yanxiang; Li, Wangliang] Chinese Acad Sci, Inst Proc Engn, CAS Key Lab Green Proc & Engn, Beijing 100190, Peoples R China		Hu, D; Feng, XD (corresponding author), Beijing Technol & Business Univ, Sch Light Ind, Key Lab Cleaner Prod & Integrated Resource Utiliza, China Natl Light Ind, Beijing 100048, Peoples R China.; Li, WL (corresponding author), Chinese Acad Sci, Inst Proc Engn, CAS Key Lab Green Proc & Engn, Beijing 100190, Peoples R China.	hud@btbu.edu.cn; fengxd@th.btbu.edu.cn; wlli@ipe.ac.cn		Hu, Dan/0000-0002-1947-3890	Scientific Technological Innovation Service Ability Construction-Basic Scientific Research Funding [PXM2020_014213_000017]; Open Research Fund Program of Key Laboratory of Cleaner Production and Integrated Resource Utilization of China National Light Industry [CP-2020YB4]; Research Foundation for Youth Scholars of Beijing Technology and Business University [QNJJ2020-18]; Postgraduate Research Abi…	Scientific Technological Innovation Service Ability Construction-Basic Scientific Research Funding; Open Research Fund Program of Key Laboratory of Cleaner Production and Integrated Resource Utilization of China National Light Industry; Research Foundation for Youth Scholars of Beijing Technology and Business University; Postgraduate Research Ability Enhancement Project	This work was supported by Scientific Technological Innovation Service Ability Construction-Basic Scientific Research Funding (PXM2020_014213_000017) , Open Research Fund Program of Key Laboratory of Cleaner Production and Integrated Resource Utilization of China National Light Industry (CP-2020YB4) , Research Foundation for Youth Scholars of Beijing Technology and Business University QNJJ2020-18…	Al Aani S, 2018, DESALINATION, V427, P60, DOI 10.1016/j.desal.2017.10.011; Ang MBMY, 2019, J MEMBRANE SCI, V579, P79, DOI 10.1016/j.memsci.2019.02.064; Chen C, 2021, SCI TOTAL ENVIRON, V801, DOI 10.1016/j.scitotenv.2021.149678; Eghbalazar T, 2021, SEP PURIF TECHNOL, V277, DOI 10.1016/j.seppur.2021.119438; Gao J, 2016, J MEMBRANE SCI, V499, P361, DOI 10.1016/j.memsci.2015.10.051; Gohain MB, 2020, …	56	0	0	17	17	ELSEVIER	AMSTERDAM	RADARWEG 29a, 1043 NX AMSTERDAM, NETHERLANDS	0376-7388	1873-3123		J MEMBRANE SCI	J. Membr. Sci.	2022-07-15	2022	654
J	Yang, Y; Song, CY; Wang, PC; Fan, XF; Xu, YL; Dong, GM; Liu, ZJ; Pan, ZL; Song, YX; Song, CW				Yang, Yi; Song, Chunyang; Wang, Pengcheng; Fan, Xinfei; Xu, Yuanlu; Dong, Guanming; Liu, Zhijian; Pan, Zonglin; Song, Yongxin; Song, Chengwen			Insights into the impact of polydopamine modification on permeability and anti-fouling performance of forward osmosis membrane	CHEMOSPHERE			English	Article						Forward osmosis (FO); Thin film composite (TFC) membrane; Polydopamine (PDA) coating; Position; Anti-fouling	THIN-FILM COMPOSITE; POLYAMIDE MEMBRANES; INTERFACIAL POLYMERIZATION; SEAWATER DESALINATION; WATER-PURIFICATION; GRAPHENE OXIDE; ACTIVE LAYER; WASTE-WATER; TECHNOLOGY; SUPPORTS	Forward osmosis (FO) has drawn wide attention as a promising method to address world-wide water crisis due to the advantages of low-energy consumption and easy separation operation. Unfortunately, the trade-off between permeability and selectivity as well as membrane fouling hindered the application of forward osmosis. Surface modification is a feasible method to address these issues. However, th…	[Yang, Yi; Song, Chunyang; Fan, Xinfei; Xu, Yuanlu; Dong, Guanming; Pan, Zonglin; Song, Chengwen] Dalian Maritime Univ, Coll Environm Sci & Engn, 1 Linghai Rd, Dalian 116026, Peoples R China; [Wang, Pengcheng] Univ Houston, Dept Mech Engn, Houston, TX 77204 USA; [Liu, Zhijian; Song, Yongxin] Dalian Maritime Univ, Dept Marine Engn, Dalian 116026, Peoples R China		Fan, XF; Song, CW (corresponding author), Dalian Maritime Univ, Coll Environm Sci & Engn, 1 Linghai Rd, Dalian 116026, Peoples R China.	fxf0909@dlmu.edu.cn; chengwensong@dlmu.edu.cn		Fan, Xinfei/0000-0002-4494-5351	National Natural Science Foundation of China [51708085, 21476034]; Fundamental Research Funds for the Central Universities [3132021168]; Open Foundation of Key Laboratory of Industrial Ecology and Environmental Engineering, MOE [KLIEEE-18-01]; Cultivation Program for the Excellent Doctoral Dissertation of Dalian Maritime University [0143210273]; Innovation Funds for Dalian Science and Technology …	National Natural Science Foundation of China(National Natural Science Foundation of China (NSFC)); Fundamental Research Funds for the Central Universities(Fundamental Research Funds for the Central Universities); Open Foundation of Key Laboratory of Industrial Ecology and Environmental Engineering, MOE; Cultivation Program for the Excellent Doctoral Dissertation of Dalian Maritime University; Inn…	This work was supported by the National Natural Science Foundation of China (51708085, 21476034) , the Fundamental Research Funds for the Central Universities (3132021168) and Open Foundation of Key Laboratory of Industrial Ecology and Environmental Engineering, MOE (KLIEEE-18-01) , Cultivation Program for the Excellent Doctoral Disser-tation of Dalian Maritime University (0143210273) , Innovatio…	Akther N, 2020, DESALINATION, V491, DOI 10.1016/j.desal.2020.114591; Arena JT, 2014, DESALINATION, V343, P8, DOI 10.1016/j.desal.2014.01.009; Arena JT, 2011, J MEMBRANE SCI, V375, P55, DOI 10.1016/j.memsci.2011.01.060; Chen D, 2017, J MEMBRANE SCI, V534, P100, DOI 10.1016/j.memsci.2017.04.001; Choi HG, 2019, DESALINATION, V449, P41, DOI 10.1016/j.desal.2018.10.012; Chung TS, 2015, SEP PURIF TECHN…	63	1	1	24	24	PERGAMON-ELSEVIER SCIENCE LTD	OXFORD	THE BOULEVARD, LANGFORD LANE, KIDLINGTON, OXFORD OX5 1GB, ENGLAND	0045-6535	1879-1298		CHEMOSPHERE	Chemosphere	MAR	2022	291		1
J	Wang, KP; Wang, XM; Januszewski, B; Liu, YL; Li, DY; Fu, RY; Elimelech, M; Huang, X				Wang, Kunpeng; Wang, Xiaomao; Januszewski, Brielle; Liu, Yanling; Li, Danyang; Fu, Ruoyu; Elimelech, Menachem; Huang, Xia			Tailored design of nanofiltration membranes for water treatment based on synthesis-property-performance relationships	CHEMICAL SOCIETY REVIEWS			English	Review							REVERSE-OSMOSIS MEMBRANES; FILM COMPOSITE MEMBRANES; LAYER-BY-LAYER; HOLLOW-FIBER MEMBRANES; PORE-SIZE DISTRIBUTION; ENHANCED DESALINATION PERFORMANCE; MULTIWALLED CARBON NANOTUBES; COVALENT ORGANIC FRAMEWORKS; CELLULOSE NANOCRYSTALS CNCS; GRAPHENE OXIDE MEMBRANES	Tailored design of high-performance nanofiltration (NF) membranes is desirable because the requirements for membrane performance, particularly ion/salt rejection and selectivity, differ among the various applications of NF technology ranging from drinking water production to resource mining. However, this customization greatly relies on a comprehensive understanding of the influence of membrane f…	[Wang, Kunpeng; Wang, Xiaomao; Liu, Yanling; Li, Danyang; Fu, Ruoyu; Huang, Xia] Tsinghua Univ, State Key Joint Lab Environm Simulat & Pollut Con, Sch Environm & Int Joint Lab Low Carbon Clean Ene, Beijing 100084, Peoples R China; [Januszewski, Brielle; Elimelech, Menachem] Yale Univ, Dept Chem & Environm Engn, New Haven, CT 06520 USA; [Liu, Yanling] Tongji Univ, Coll Environm Sci & Engn, State K…		Huang, X (corresponding author), Tsinghua Univ, State Key Joint Lab Environm Simulat & Pollut Con, Sch Environm & Int Joint Lab Low Carbon Clean Ene, Beijing 100084, Peoples R China.	xhuang@tsinghua.edu.cn		Liu, Yanling/0000-0003-0856-9632	National Natural Science Foundation of China [51978367]	National Natural Science Foundation of China(National Natural Science Foundation of China (NSFC))	We acknowledge the funding for this research provided by the National Natural Science Foundation of China (No. 51978367).	Abdel-Fatah MA, 2018, AIN SHAMS ENG J, V9, P3077, DOI 10.1016/j.asej.2018.08.001; Abtahi SM, 2019, SEP PURIF TECHNOL, V209, P470, DOI 10.1016/j.seppur.2018.07.071; Akbari A, 2016, NAT COMMUN, V7, DOI 10.1038/ncomms10891; Akbari A, 2015, J IND ENG CHEM, V28, P268, DOI 10.1016/j.jiec.2015.03.002; Al-Amoudi AS, 2010, DESALINATION, V259, P1, DOI 10.1016/j.desal.2010.04.003; Alvarez PJJ, 2018, NAT NAN…	410	8	8	203	281	ROYAL SOC CHEMISTRY	CAMBRIDGE	THOMAS GRAHAM HOUSE, SCIENCE PARK, MILTON RD, CAMBRIDGE CB4 0WF, CAMBS, ENGLAND	0306-0012	1460-4744		CHEM SOC REV	Chem. Soc. Rev.	2022-01-24	2022	51	2
J	Tan, S; Zhang, DF; Nguyen, MT; Shutthanandan, V; Varga, T; Rousseau, R; Johnson, GE; Glezakou, VA; Prabhakaran, V				Tan, Shuai; Zhang, Difan; Nguyen, Manh-Thuong; Shutthanandan, Vaithiyalingam; Varga, Tamas; Rousseau, Roger; Johnson, Grant E.; Glezakou, Vassiliki-Alexandra; Prabhakaran, Venkateshkumar			Tuning the Charge and Hydrophobicity of Graphene Oxide Membranes by Functionalization with Ionic Liquids at Epoxide Sites	ACS APPLIED MATERIALS & INTERFACES			English	Article						graphene oxide; membrane; ionic liquids; hydrophobicity; potential-driven separation; molecular dynamics simulations	COMPOSITE MEMBRANES; WATER; HYDRATION; DESALINATION; PERMEATION; STABILITY; ULTRAFAST; TRANSPORT; FORCES	Functionalization of graphene oxide (GO) membranes is generally achieved using carboxyl groups as binding sites for ligands. Herein, by taking advantage of the ability of imidazolium-based ionic liquids (ILs) to undergo an epoxide ring-opening reaction, a new approach of GO modification was established, in which ILs were bonded to the abundant epoxides on GO without sacrificing the carboxyl group…	[Tan, Shuai; Zhang, Difan; Nguyen, Manh-Thuong; Rousseau, Roger; Johnson, Grant E.; Glezakou, Vassiliki-Alexandra; Prabhakaran, Venkateshkumar] Pacific Northwest Natl Lab, Phys & Computat Sci Directorate, Richland, WA 99354 USA; [Shutthanandan, Vaithiyalingam; Varga, Tamas] Pacific Northwest Natl Lab, Earth & Biol Sci Directorate, Richland, WA 99354 USA		Johnson, GE; Glezakou, VA; Prabhakaran, V (corresponding author), Pacific Northwest Natl Lab, Phys & Computat Sci Directorate, Richland, WA 99354 USA.	Grant.Johnson@pnnl.gov; Vanda.Glezakou@pnnl.gov; Venky@pnnl.gov	Prabhakaran, Venkateshkumar/C-5023-2009; Shutthanandan, Vaithiyalingam/H-2696-2017; Tan, Shuai/AAD-1252-2019	Prabhakaran, Venkateshkumar/0000-0001-6692-6488; Varga, Tamas/0000-0002-5492-866X; Nguyen, Manh-Thuong/0000-0003-1997-0368; Shutthanandan, Vaithiyalingam/0000-0003-2957-7535; Glezakou, Vassiliki-Alexandra/0000-0001-6028-7021; Tan, Shuai/0000-0001-8936-0106	U.S. Department of Energy (DOE), Office of Science, Office of Basic Energy Sciences, Chemical Sciences, Geosciences, and Biosciences Division [72353]; DOE's Office of Biological and Environmental Research; U.S. DOE [DE-AC05-76RL01830]; U.S. DOE Office of Science User Facility [DE-AC02-05CH11231]	U.S. Department of Energy (DOE), Office of Science, Office of Basic Energy Sciences, Chemical Sciences, Geosciences, and Biosciences Division(United States Department of Energy (DOE)); DOE's Office of Biological and Environmental Research(United States Department of Energy (DOE)); U.S. DOE(United States Department of Energy (DOE)); U.S. DOE Office of Science User Facility(United States Department…	This work was supported by the U.S. Department of Energy (DOE), Office of Science, Office of Basic Energy Sciences, Chemical Sciences, Geosciences, and Biosciences Division, project 72353 (Interfacial Structure and Dynamics in Separations). Part of this work was performed using EMSL, a national scientific user facility sponsored by the DOE's Office of Biological and Environmental Research and loc…	Akbari A, 2016, NAT COMMUN, V7, DOI 10.1038/ncomms10891; Amadei CA, 2017, ENVIRON SCI TECHNOL, V51, P4280, DOI 10.1021/acs.est.6b05711; An D, 2016, IND ENG CHEM RES, V55, P4803, DOI 10.1021/acs.iecr.6b00620; Araujo PT, 2012, MATER TODAY, V15, P98, DOI 10.1016/S1369-7021(12)70045-7; Artyushkova K, 2020, J VAC SCI TECHNOL A, V38, DOI 10.1116/1.5135923; Bannwarth C, 2019, J CHEM THEORY COMPUT, V15, …	69	0	0	8	8	AMER CHEMICAL SOC	WASHINGTON	1155 16TH ST, NW, WASHINGTON, DC 20036 USA	1944-8244	1944-8252		ACS APPL MATER INTER	ACS Appl. Mater. Interfaces	2022-04-27	2022	14	16
J	Kospa, DA; Ahmed, AI; Samra, SE; El-Hakam, SA; Ibrahim, AA				Kospa, Doaa A.; Ahmed, Awad, I; Samra, Salem E.; El-Hakam, S. A.; Ibrahim, Amr Awad			Flexible CuO-rGO/PANI thermal absorber with high broadband photoresponse and salt resistance for efficient desalination of oil-contaminated seawater	DESALINATION			English	Article						Solar desalination; Polyaniline; Salt-resistance; Oil-repellent; Graphene	COPPER-OXIDE; SOLAR; COMPOSITE; MEMBRANES; NANOPARTICLES; SEPARATION	Solar Steam Generation (SSG) is a promising and efficient technology to limit the global water scarcity issue. Nevertheless, it is challenging to utilize versatile photothermal absorbers with salt-resistance and anti-oil-fouling capability through a facile, scalable, and cost-effective fabrication technique. This work demonstrated the combination of cheap semiconductor material with a porous ioni…	[Kospa, Doaa A.; Ahmed, Awad, I; Samra, Salem E.; El-Hakam, S. A.; Ibrahim, Amr Awad] Mansoura Univ, Fac Sci, Chem Dept, Mansoura 35516, Egypt		Ibrahim, AA (corresponding author), Mansoura Univ, Fac Sci, Chem Dept, Mansoura 35516, Egypt.	amr_awad@mans.edu.eg			Mansoura University Research unit [Mu-sci2014]	Mansoura University Research unit	AWe thank the Mansoura University Research unit (Mu-sci2014) for the support of this work.	Ahuja P, 2018, ACS OMEGA, V3, P7846, DOI 10.1021/acsomega.8b00765; Behera S, 2020, LANGMUIR, V36, P12494, DOI 10.1021/acs.langmuir.0c01906; Cheng J, 2018, RSC ADV, V8, P32296, DOI 10.1039/c8ra05964k; Cheng MM, 2019, J MATER SCI, V54, P252, DOI 10.1007/s10853-018-2828-9; Chu XL, 2016, FRONT ENV SCI ENG, V10, P211, DOI 10.1007/s11783-014-0753-y; Deligoz H, 2007, J APPL POLYM SCI, V105, P2640, DOI 1…	54	1	1	18	18	ELSEVIER	AMSTERDAM	RADARWEG 29, 1043 NX AMSTERDAM, NETHERLANDS	0011-9164	1873-4464		DESALINATION	Desalination	2022-04-15	2022	528
J	Kujawa, J; Zieba, M; Zieba, W; Al-Gharabli, S; Kujawski, W; Terzyk, AP				Kujawa, Joanna; Zieba, Monika; Zieba, Wojciech; Al-Gharabli, Samer; Kujawski, Wojciech; Terzyk, Artur P.			Hedgehog-like structure, PVDF- carbon nanohorn hybrid membranes for improved removal of VOCs from water	CHEMICAL ENGINEERING JOURNAL			English	Article						Single-walled carbon nanohorn (SWCNH); Polyvinylidene fluoride (PVDF); Membrane distillation; Surface modification; Hybrid materials; VOCs removal	GRAPHENE OXIDE MEMBRANES; SURFACE FREE-ENERGY; PORE-SIZE; NANOFIBER MEMBRANES; COMPOSITE MEMBRANE; ETHANOL SEPARATION; SPREADING PRESSURE; DISTILLATION; PERFORMANCE; DESALINATION	The hybrid membranes based on polyvinylidene fluoride (support) and single walled carbon nanohorns SWCNH (outer layer), with the surface architecture inspired by nature, i.e. hedgehog-like and desert rose-like structures, were performed. To tune materials precisely, physicochemistry, wettability, surface charge, the SWCNH were pretreated by oxidation, ultrasonication, or both mentioned processes.…	[Kujawa, Joanna; Kujawski, Wojciech] Nicolaus Copernicus Univ Torun, Fac Chem, Dept Phys Chem & Physicochem Polymers, 7 Gagarina St, PL-87100 Torun, Poland; [Zieba, Monika; Zieba, Wojciech; Terzyk, Artur P.] Nicolaus Copernicus Univ Torun, Fac Chem, Physicochem Carbon Mat Res Grp, 7 Gagarina St, PL-87100 Torun, Poland; [Al-Gharabli, Samer] German Jordanian Univ, Pharmaceut & Chem Engn Dept, Amman…		Kujawa, J (corresponding author), Nicolaus Copernicus Univ Torun, Fac Chem, Dept Phys Chem & Physicochem Polymers, 7 Gagarina St, PL-87100 Torun, Poland.; Terzyk, AP (corresponding author), Nicolaus Copernicus Univ Torun, Fac Chem, Physicochem Carbon Mat Res Grp, 7 Gagarina St, PL-87100 Torun, Poland.	joanna.kujawa@umk.pl; aterzyk@umk.pl		Zieba, Monika/0000-0002-1625-123X	National Science Centre, Poland [2017/25/B/ST5/00975, 2017/26/D/ST4/00752]; European Social Fund-the Operational Programme Knowledge Education Development. Module 5. Interdisciplinary PhD School "Academia Copernicana" [POWR.03.05.00-00-Z302/17]	National Science Centre, Poland(National Science Centre, Poland); European Social Fund-the Operational Programme Knowledge Education Development. Module 5. Interdisciplinary PhD School "Academia Copernicana"	The research was supported by 2017/25/B/ST5/00975 (Opus 13) and 2017/26/D/ST4/00752 (Sonata 13) grants from the National Science Centre, Poland. M.Z. and W.Z. acknowledge the Project nr POWR.03.05.00-00-Z302/17 "Universitas Copernicana ThoruniensisIn Futuro" (2018-2022) co-financed from the European Social Fund-the Operational Programme Knowledge Education Development. Module 5. Interdisciplinary…	Afsari M, 2021, ADV COLLOID INTERFAC, V289, DOI 10.1016/j.cis.2021.102362; Agbaje TA, 2018, DESALINATION, V436, P69, DOI 10.1016/j.desal.2018.02.012; Al-Gharabli S, 2020, DESALINATION, V491, DOI 10.1016/j.desal.2020.114550; Alkhatib A, 2021, CHEM ENG PROCESS, V167, DOI 10.1016/j.cep.2021.108517; Alklaibi AM, 2005, J MEMBRANE SCI, V255, P239, DOI 10.1016/j.memsci.2005.01.038; AlMarzooqi FA, 2017, …	97	1	1	12	12	ELSEVIER SCIENCE SA	LAUSANNE	PO BOX 564, 1001 LAUSANNE, SWITZERLAND	1385-8947	1873-3212		CHEM ENG J	Chem. Eng. J.	2022-06-15	2022	438
J	Yao, ZP; Yu, KL; Pan, MY; Xu, HB; Zhao, TQ; Jiang, ZH				Yao, Zhongping; Yu, Kailun; Pan, Mengyao; Xu, Hongbo; Zhao, Tianqi; Jiang, Zhaohua			A mechanically durable, excellent recyclable 3D hierarchical Ni3S2@Ni foam photothermal membrane	GREEN ENERGY & ENVIRONMENT			English	Article						Hierarchical nanostructure Ni3S2; Photothermal conversion; In situ growing method; Outstanding recyclability	VAPOR GENERATION; NI FOAM; SOLAR; NANOPARTICLES; EVAPORATION; NANOSHEETS; GRAPHENE	Solar-driven water evaporation is considered to be a viable and very efficient technology for fresh water production. Unfortunately, the photothermal membrane has a low absorptivity, low photothermal conversion and poor recyclability, which are difficult to meet the demands of self-floating solar driven evaporators in practical applications. Herein, a hierarchical nanostructure Ni3S2 has been pre…	[Yao, Zhongping; Yu, Kailun; Pan, Mengyao; Xu, Hongbo; Zhao, Tianqi; Jiang, Zhaohua] Harbin Inst Technol, Sch Chem & Chem Engn, State Key Lab Urban Water Resource & Environm, Harbin 150001, Peoples R China		Xu, HB (corresponding author), Harbin Inst Technol, Sch Chem & Chem Engn, State Key Lab Urban Water Resource & Environm, Harbin 150001, Peoples R China.	tianqy@zzu.edu.cn	徐, 洪波/L-7888-2019	徐, 洪波/0000-0001-7605-2534	National Natural Science Foundation of China [51571076, 21903068, 51702068, 51903068, 52072096]; Open Project of State Key Laboratory of Urban Water Resource and Environment of Harbin Institute of Technology [HCK201716]	National Natural Science Foundation of China(National Natural Science Foundation of China (NSFC)); Open Project of State Key Laboratory of Urban Water Resource and Environment of Harbin Institute of Technology	This work was supported by the National Natural Science Foundation of China (No. 51571076, 21903068, 51702068, 51903068, 52072096) and Open Project of State Key Laboratory of Urban Water Resource and Environment of Harbin Institute of Technology (No. HCK201716).	Alvarez PJJ, 2018, NAT NANOTECHNOL, V13, P634, DOI 10.1038/s41565-018-0203-2; Bae K, 2015, NAT COMMUN, V6, DOI 10.1038/ncomms10103; Hua ZT, 2017, J PHYS CHEM C, V121, P60, DOI 10.1021/acs.jpcc.6b08975; Ito Y, 2015, ADV MATER, V27, P4302, DOI 10.1002/adma.201501832; Li XQ, 2018, JOULE, V2, P1331, DOI 10.1016/j.joule.2018.04.004; Li XJ, 2019, ACS APPL ENERG MATER, V2, P5154, DOI 10.1021/acsaem.9b00…	39	0	0	25	25	KEAI PUBLISHING LTD	BEIJING	16 DONGHUANGCHENGGEN NORTH ST, BEIJING, DONGCHENG DISTRICT 100717, PEOPLES R CHINA	2096-2797	2468-0257		GREEN ENERGY ENVIRON	Green Energy Environ.	JUN	2022	7	3
J	Wang, XL; Lyu, Q; Tong, TZ; Sun, K; Lin, LC; Tang, CYY; Yang, FL; Guiver, MD; Quan, X; Dong, YC				Wang, Xueling; Lyu, Qiang; Tong, Tiezheng; Sun, Kuo; Lin, Li-Chiang; Tang, Chuyang Y.; Yang, Fenglin; Guiver, Michael D.; Quan, Xie; Dong, Yingchao			Robust ultrathin nanoporous MOF membrane with intra-crystalline defects for fast water transport	NATURE COMMUNICATIONS			English	Article							ORGANIC FRAMEWORK MEMBRANES; SEAWATER DESALINATION; GRAPHENE OXIDE; UIO-66; SEPARATION; TECHNOLOGY; ALGORITHMS	Rational design of high-performance stable metal-organic framework (MOF) membranes is challenging, especially for the sustainable treatment of hypersaline waters to address critical global environmental issues. Herein, a molecular-level intra-crystalline defect strategy combined with a selective layer thinning protocol is proposed to fabricate robust ultrathin missing-linker UiO-66 (ML-UiO-66) me…	[Wang, Xueling; Sun, Kuo; Yang, Fenglin; Quan, Xie; Dong, Yingchao] Dalian Univ Technol, Sch Environm Sci & Technol, Key Lab Ind Ecol & Environm Engn, Minist Educ,MOE, Dalian 116024, Liaoning, Peoples R China; [Lyu, Qiang; Lin, Li-Chiang] Ohio State Univ, William G Lowrie Dept Chem & Biomol Engn, Columbus, OH 43210 USA; [Tong, Tiezheng] Colorado State Univ, Dept Civil & Environm Engn, Ft Collins,…		Quan, X; Dong, YC (corresponding author), Dalian Univ Technol, Sch Environm Sci & Technol, Key Lab Ind Ecol & Environm Engn, Minist Educ,MOE, Dalian 116024, Liaoning, Peoples R China.; Guiver, MD (corresponding author), Tianjin Univ, State Key Lab Engines, Tianjin 300072, Peoples R China.; Guiver, MD (corresponding author), Tianjin Univ, Collaborat Innovat Ctr Chem Sci & Engn Tianjin, Tianjin 300…	michael.guiver@outlook.com; quanxie@dlut.edu.cn; ycdong@dlut.edu.cn	Tang, Chuyang Y/A-3798-2011; Guiver, Michael D./I-3248-2016	Tang, Chuyang Y/0000-0002-7932-6462; Guiver, Michael D./0000-0003-2619-6809; Lyu, Qiang/0000-0003-2623-0915; Tong, Tiezheng/0000-0002-9289-3330; Quan, Xie/0000-0003-3085-0789; Dong, Yingchao/0000-0003-1409-0994	National Natural Science Foundation of China [21876020, 52070033]; National Key Research and Development Project [2019YFA0705803]; Youth Top-Notch Talent Program of Talent Project of Revitalizing Liaoning [XLYC1807250]; 111 Program of Introducing Talents of Discipline to Universities [B13012]	National Natural Science Foundation of China(National Natural Science Foundation of China (NSFC)); National Key Research and Development Project; Youth Top-Notch Talent Program of Talent Project of Revitalizing Liaoning; 111 Program of Introducing Talents of Discipline to Universities	This work was financially supported by the National Natural Science Foundation of China (No. 21876020 and No. 52070033), the National Key Research and Development Project (No. 2019YFA0705803), Youth Top-Notch Talent Program of Talent Project of Revitalizing Liaoning (No. XLYC1807250), the 111 Program of Introducing Talents of Discipline to Universities (No. B13012). The authors gratefully acknowl…	Assaad N, 2020, ACS APPL NANO MATER, V3, P8997, DOI 10.1021/acsanm.0c01696; Castro-Munoz R, 2020, WATER RES, V187, DOI 10.1016/j.watres.2020.116428; Cho CH, 2011, J MEMBRANE SCI, V371, P226, DOI 10.1016/j.memsci.2011.01.049; Cliffe MJ, 2014, NAT COMMUN, V5, DOI 10.1038/ncomms5176; Dissegna S, 2018, ADV MATER, V30, DOI 10.1002/adma.201704501; Dong YC, 2018, NANO LETT, V18, P5514, DOI 10.1021/acs.n…	70	10	10	169	169	NATURE PORTFOLIO	BERLIN	HEIDELBERGER PLATZ 3, BERLIN, 14197, GERMANY		2041-1723		NAT COMMUN	Nat. Commun.	2022-01-11	2022	13	1
J	Sharma, N; Swaminathan, N; Chi, CH; Gurung, RB; Wu, HF				Sharma, Nallin; Swaminathan, Nandini; Chi, Chia-Hung; Gurung, Raju B.; Wu, Hui-Fen			Efficient solar steam generator using black SnOx cored PANI polymeric mesh under one Sun illumination	JOURNAL OF INDUSTRIAL AND ENGINEERING CHEMISTRY			English	Article						Solar evaporation; Black tin-oxide; PANI; One Sun; Seawater evaporation; Clean energy; Desalination	MEMBRANE; DESALINATION; GRAPHENE; SYSTEM; FOAM	Clean and sustainable energy is of one prime interest to current water production demands. Producing unpolluted drinking water and sustainable energy is the next big challenge to overcome. Solar steam generation has great future potentials for mankind. The need to overcome limitations of solar steam generation is in recent penchants. A highly efficient black photo-convertor nanomaterial is synthe…	[Sharma, Nallin; Swaminathan, Nandini; Chi, Chia-Hung; Gurung, Raju B.; Wu, Hui-Fen] Natl Sun Yat Sen Univ, Dept Chem, 70 Lien Hai Rd, Kaohsiung 80424, Taiwan; [Wu, Hui-Fen] Kaohsiung Med Univ, Coll Pharm, Sch Pharm, Kaohsiung 807, Taiwan; [Wu, Hui-Fen] Natl Sun Yat Sen Univ, Inst Med Sci & Technol, Kaohsiung 80424, Taiwan; [Wu, Hui-Fen] Natl Sun Yat Sen Univ, Int PhD Program Sci, Kaohsiung 80424…		Wu, HF (corresponding author), Natl Sun Yat Sen Univ, Dept Chem, 70 Lien Hai Rd, Kaohsiung 80424, Taiwan.	hwu@faculty.nsysu.edu.tw			ministry of science and technology (MOST) of Tai-wan [MOST 110-2113-M-110-008]	ministry of science and technology (MOST) of Tai-wan(Ministry of Science and Technology, Taiwan)	We thank the ministry of science and technology (MOST) of Tai-wan for financial support on this project with the grant number of MOST 110-2113-M-110-008.	Al-Obaidi MA, 2019, DESALINATION, V456, P136, DOI 10.1016/j.desal.2019.01.019; Alvarez PJJ, 2018, NAT NANOTECHNOL, V13, P634, DOI 10.1038/s41565-018-0203-2; Amy G, 2017, DESALINATION, V401, P16, DOI 10.1016/j.desal.2016.10.002; [Anonymous], 1972, PLANT RESPONSES CONT; Asbjornsen H, 2011, J PLANT ECOL, V4, P3, DOI 10.1093/jpe/rtr005; Baumgarter E.R., 1975, ALBERT, P179; Burek MJ, 2011, MAT SCI ENG…	51	0	0	10	10	ELSEVIER SCIENCE INC	NEW YORK	STE 800, 230 PARK AVE, NEW YORK, NY 10169 USA	1226-086X	1876-794X		J IND ENG CHEM	J. Ind. Eng. Chem.	2022-03-25	2022	107
J	Hanif, Z; Tariq, MZ; Khan, ZA; La, M; Choi, D; Park, SJ				Hanif, Zahid; Tariq, Muhammad Zakria; Khan, Zeeshan Ahmad; La, Moonwoo; Choi, Dongwhi; Park, Sung Jea			Polypyrrole-coated nanocellulose for solar steam generation: A multi-surface photothermal ink with antibacterial and antifouling properties	CARBOHYDRATE POLYMERS			English	Article						Cellulose nanocrystals; Polypyrrole; Solar steam generation; Antibacterial; Antifouling; Ink	CELLULOSE NANOCRYSTALS; HIGHLY EFFICIENT; WATER DESALINATION; NANOPARTICLES; PURIFICATION; CHALLENGES; GRAPHENE; PAPER	Solar energy-based steam generation holds immense potential to tackle the problem of 1.1 billion people lacking access to freshwater and 2.7 billion experiencing freshwater scarcity at least one month a year. Efficient, portable, and universal photothermal materials are required for popularity of solar-driven evaporation systems. Herein, a facile one-pot process based on solution-processed vapor …	[Hanif, Zahid; Tariq, Muhammad Zakria; La, Moonwoo; Park, Sung Jea] Korea Univ Technol & Educ, Sch Mech Engn, Cheonan 31253, Chungnam, South Korea; [Hanif, Zahid; Tariq, Muhammad Zakria; Park, Sung Jea] Korea Univ Technol & Educ, Adv Technol Res Ctr, Cheonan 31253, South Korea; [Tariq, Muhammad Zakria; Park, Sung Jea] Korea Univ Technol & Educ, Future Convergence Engn, Cheonan 31253, South Korea;…		La, M; Park, SJ (corresponding author), Korea Univ Technol & Educ, Sch Mech Engn, Cheonan 31253, Chungnam, South Korea.; Choi, D (corresponding author), Kyung Hee Univ, Dept Mech Engn, Integrated Engn Program, Yongin 17104, Gyeonggi, South Korea.	mla@koreatech.ac.kr; dongwhi.choi@khu.ac.kr; psj7517@koreatech.ac.kr			National Research Foundation of Korea (NRF) - Ministry of Education [2018R1A6A1A03025526, 2020R1I1A3063782]; National Research Foundation of Korea (NRF) - Korea government (MSIT) [2022R1C1C1008831, 2022R1C1C1003091]	National Research Foundation of Korea (NRF) - Ministry of Education(National Research Foundation of KoreaMinistry of Education, Republic of Korea); National Research Foundation of Korea (NRF) - Korea government (MSIT)(National Research Foundation of Korea)	This research was supported by Basic Research Program through the National Research Foundation of Korea (NRF) funded by the Ministry of Education (No. 2018R1A6A1A03025526 and No. 2020R1I1A3063782) . D. Choi was supported by the National Research Foundation of Korea (NRF) grant funded by the Korea government (MSIT) (No. 2022R1C1C1008831) . M. La was supported by the National Research Foundation of…	Bideau B, 2016, MAT SCI ENG C-MATER, V69, P977, DOI 10.1016/j.msec.2016.08.005; BLANCHARD RL, 1985, HEALTH PHYS, V48, P587, DOI 10.1097/00004032-198505000-00003; Cao SS, 2019, J MATER CHEM A, V7, P24092, DOI 10.1039/c9ta06034k; Chang XX, 2016, ENERG ENVIRON SCI, V9, P2177, DOI 10.1039/c6ee00383d; Chen CJ, 2019, JOULE, V3, P683, DOI 10.1016/j.joule.2018.12.023; Cui RR, 2020, J MATER CHEM A, V8, P1…	59	0	0	8	8	ELSEVIER SCI LTD	OXFORD	THE BOULEVARD, LANGFORD LANE, KIDLINGTON, OXFORD OX5 1GB, OXON, ENGLAND	0144-8617	1879-1344		CARBOHYD POLYM	Carbohydr. Polym.	2022-09-15	2022	292
J	Shang, MY; Xu, SH; Li, JL; Sun, HJ; Peng, J; Wang, S; Zhang, M				Shang, Mengya; Xu, Shanhong; Li, Jinling; Sun, Haojiong; Peng, Jin; Wang, Shun; Zhang, Meng			CuS Hollow Nanospheres/Cellulose Composite Film as a Recyclable Interfacial Photothermal Evaporator for Solar Steam Generation	ENERGY TECHNOLOGY			English	Article						cellulose films; CuS hollow nanospheres; localized heating; photothermal conversion; solar steam generation	VAPOR GENERATION; EFFICIENCY; GRAPHENE; NANOPARTICLES; MEMBRANE; SYSTEM	Effective utilization of solar energy for the production of thermal energy is regarded as one of the most sustainable ways to conquer the growing global energy crisis. Photothermal conversion at the water-air interface is considered to be a promising route for steam generation, distillation, and desalination. However, most of the interfacial photothermal evaporators often require optical concentr…	[Shang, Mengya; Xu, Shanhong; Li, Jinling; Sun, Haojiong; Peng, Jin; Wang, Shun; Zhang, Meng] Henan Univ Technol, Sch Mat Sci & Engn, Zhengzhou 450001, Henan, Peoples R China; [Shang, Mengya] Henan Univ Technol, Henan Int Joint Lab Nanophotoelect Magnet Mat, Zhengzhou 450001, Henan, Peoples R China		Zhang, M (corresponding author), Henan Univ Technol, Sch Mat Sci & Engn, Zhengzhou 450001, Henan, Peoples R China.	meng_zhang@haut.edu.cn			Science Foundation of Henan University of Technology [2019BS010, 2018BS040]; Innovation Training Program for College Students in Henan Province [202110463001]; Innovative Funds Plan of Henan University of Technology [2020ZKCJ07]; Youth backbone Teacher Training Plan in University of Henan Province [21220028]	Science Foundation of Henan University of Technology; Innovation Training Program for College Students in Henan Province; Innovative Funds Plan of Henan University of Technology; Youth backbone Teacher Training Plan in University of Henan Province	This work was financially supported by the Science Foundation of Henan University of Technology (grant nos. 2019BS010 and 2018BS040), the Innovation Training Program for College Students in Henan Province (grant no. 202110463001), the Innovative Funds Plan of Henan University of Technology (grant no. 2020ZKCJ07), and Youth backbone Teacher Training Plan in University of Henan Province in 2019 (gr…	Chen CJ, 2019, JOULE, V3, P683, DOI 10.1016/j.joule.2018.12.023; Dong XY, 2021, ACS NANO, V15, P12256, DOI 10.1021/acsnano.1c04035; Fan YK, 2020, SOL ENERG MAT SOL C, V206, DOI 10.1016/j.solmat.2019.110347; Ghasemi H, 2014, NAT COMMUN, V5, DOI 10.1038/ncomms5449; Hao DD, 2018, APPL THERM ENG, V141, P406, DOI 10.1016/j.applthermaleng.2018.05.117; Hu GY, 2020, ENERGY TECHNOL-GER, V8, DOI 10.1002/en…	46	3	3	23	36	WILEY-V C H VERLAG GMBH	WEINHEIM	POSTFACH 101161, 69451 WEINHEIM, GERMANY	2194-4288	2194-4296		ENERGY TECHNOL-GER	Energy Technol.	FEB	2022	10	2
J	Neves, TD; Camparotto, NG; Rodrigues, EA; Mastelaro, VR; Dantas, RF; Prediger, P				Neves, Tauany de Figueiredo; Camparotto, Natalia Gabriele; Rodrigues, Everton Augusto; Mastelaro, Valmor Roberto; Dantas, Renato Falcao; Prediger, Patricia			New graphene oxide-safranin modified@polyacrylonitrile membranes for removal of emerging contaminants: The role of chemical and morphological features	CHEMICAL ENGINEERING JOURNAL			English	Article						Functionalized graphene oxide; Adsorption process; Ultrafiltration; Propranolol; Surfactants; Dyes	MALACHITE-GREEN; DYE ADSORPTION; COMPOSITE; SURFACE; ION; NANOPARTICLES; DESALINATION; STABILITY; KINETICS; HARDNESS	Polymeric membranes incorporated with graphene oxide (GO) are promising materials for treating contaminated water, but few studies relate the chemical and morphological changes in the polymer matrix and permeation flux with the membrane performance. In this study, new hydrolyzed poliacrylonitrile (hPAN) membranes containing GO (hPAN@GO) and GO modified with the cationic dye safranin (hPAN@GO-SF),…	[Neves, Tauany de Figueiredo; Rodrigues, Everton Augusto; Prediger, Patricia] Univ Estadual Campinas, Limeira Sch Technol, POB 456, BR-13484332 Limeira, SP, Brazil; [Mastelaro, Valmor Roberto] Univ Sao Paulo, Sao Carlos Inst Phys, POB 369, BR-13566590 Sao Carlos, SP, Brazil		Prediger, P (corresponding author), Univ Estadual Campinas, Limeira Sch Technol, POB 456, BR-13484332 Limeira, SP, Brazil.	prediger@unicamp.br			Sao Paulo Research Foundation (FAPESP) [2019/25228-0, 2019/07822-2, 2013/07296-2]; National Council for Scientific and Technological Development (CNPq); Coordination for the Improvement of Higher Education Personnel (CAPES) [001]; Fund for Support to Teaching, Research and Outreach Activities (FAEPEX) [2461/20]	Sao Paulo Research Foundation (FAPESP)(Fundacao de Amparo a Pesquisa do Estado de Sao Paulo (FAPESP)); National Council for Scientific and Technological Development (CNPq)(Conselho Nacional de Desenvolvimento Cientifico e Tecnologico (CNPQ)); Coordination for the Improvement of Higher Education Personnel (CAPES)(Coordenacao de Aperfeicoamento de Pessoal de Nivel Superior (CAPES)); Fund for Suppor…	This research was supported by The Sao Paulo Research Foundation (FAPESP, n. 2019/25228-0, 2019/07822-2 and 2013/07296-2), The National Council for Scientific and Technological Development (CNPq), Coordination for the Improvement of Higher Education Personnel (CAPES) (Finance Code 001) and Fund for Support to Teaching, Research and Outreach Activities (FAEPEX, n. 2461/20). The authors are gratefu…	Alardhi SM, 2020, CHEM ENG PROCESS, V157, DOI 10.1016/j.cep.2020.108113; Albiter E, 2015, PHOTOCH PHOTOBIO SCI, V14, P597, DOI 10.1039/c4pp00261j; Alharbi A. R., 2016, Journal of Membrane and Separation Technology, V5, P38; Bahmani P, 2017, J COLLOID INTERF SCI, V506, P564, DOI 10.1016/j.jcis.2017.07.086; Bekci Z, 2008, J HAZARD MATER, V154, P254, DOI 10.1016/j.jhazmat.2007.10.021; Bernardo P, 20…	107	0	0	5	5	ELSEVIER SCIENCE SA	LAUSANNE	PO BOX 564, 1001 LAUSANNE, SWITZERLAND	1385-8947	1873-3212		CHEM ENG J	Chem. Eng. J.	2022-10-15	2022	446		3
J	Fajardo-Diaz, JL; Morelos-Gomez, A; Cruz-Silva, R; Ishii, K; Yasuike, T; Kawakatsu, T; Yamanaka, A; Tejima, S; Izu, K; Saito, S; Maeda, J; Takeuchi, K; Endo, M				Fajardo-Diaz, J. L.; Morelos-Gomez, A.; Cruz-Silva, R.; Ishii, K.; Yasuike, T.; Kawakatsu, T.; Yamanaka, A.; Tejima, S.; Izu, K.; Saito, S.; Maeda, J.; Takeuchi, K.; Endo, M.			Low-pressure reverse osmosis membrane made of cellulose nanofiber and carbon nanotube polyamide nano-nanocomposite for high purity water production	CHEMICAL ENGINEERING JOURNAL			English	Article						Nanocomposite film; Carbon nanotube; Cellulose nanofiber; Si rejection; Boron rejection; High purity water	MOLECULAR-DYNAMICS; BORON REJECTION; GRAPHENE OXIDE; DESALINATION; POLYMERIZATION; NANOFILTRATION; NANOCELLULOSE; PERFORMANCE; FABRICATION; IMPROVEMENT	Cellulose nanofiber (CNF) and multiwall carbon nanotube (CNT) nanocomposite polyamide membranes were synthesized and used in a low-pressure reverse osmosis (RO) system. Incorporating CNT and CNF into the polyamide structure (PA-CNT/CNF) allows the homogenous dispersion within the polymeric matrix, increasing its hydrophobic character and surface oxygen functionalities while reducing its surface r…	[Fajardo-Diaz, J. L.; Morelos-Gomez, A.; Cruz-Silva, R.; Izu, K.; Saito, S.; Maeda, J.; Takeuchi, K.; Endo, M.] Shinshu Univ, Global Aqua Innovat Ctr, Matsumoto, Japan; [Morelos-Gomez, A.; Cruz-Silva, R.; Takeuchi, K.; Endo, M.] Shinshu Univ, Res Initiat Supramat, 4-17-1 Wakasato, Matsumoto, Nagano 3808553, Japan; [Ishii, K.; Yasuike, T.; Kawakatsu, T.] Kurita Water Ind LTD, Nakano Cent Pk East,1…		Endo, M (corresponding author), Shinshu Univ, Global Aqua Innovat Ctr, Matsumoto, Japan.; Endo, M (corresponding author), Shinshu Univ, Res Initiat Supramat, 4-17-1 Wakasato, Matsumoto, Nagano 3808553, Japan.	endo@endomoribu.shinshu-u.ac.jp			Center of Innovation Program (COI) , Global Aqua Innovation Center for Improving Living Standards and Water Sustainability [JPMJCE1316]; Center of Innovation Program (COI), Global Aqua Innovation Center for Improving Living Standards and Water Sustainability from the Japan Science and Technology Agency (JST) [JPMJCE1316]; JSPS KAKENHI [JPMJCE1316]; [JP17H0340100]	Center of Innovation Program (COI) , Global Aqua Innovation Center for Improving Living Standards and Water Sustainability; Center of Innovation Program (COI), Global Aqua Innovation Center for Improving Living Standards and Water Sustainability from the Japan Science and Technology Agency (JST); JSPS KAKENHI(Ministry of Education, Culture, Sports, Science and Technology, Japan (MEXT)Japan Societ…	This research was supported by the Center of Innovation Program (COI), Global Aqua Innovation Center for Improving Living Standards and Water Sustainability (Grant JPMJCE1316), from the Japan Science and Technology Agency (JST). This work was also partially supported by JSPS KAKENHI Grant Number JP17H0340100.	Abraham E, 2011, CARBOHYD POLYM, V86, P1468, DOI 10.1016/j.carbpol.2011.06.034; Apra E, 2020, J CHEM PHYS, V152, P84102, DOI 10.1063/5.0004997; Araki T, 2018, PHYS REV APPL, V9, DOI 10.1103/PhysRevApplied.9.024018; Araki T, 2015, ACS APPL MATER INTER, V7, P24566, DOI 10.1021/acsami.5b06248; Asempour F, 2018, DESALINATION, V439, P179, DOI 10.1016/j.desal.2018.04.009; Ashfaq MY, 2020, CARBON, V166,…	78	0	0	2	2	ELSEVIER SCIENCE SA	LAUSANNE	PO BOX 564, 1001 LAUSANNE, SWITZERLAND	1385-8947	1873-3212		CHEM ENG J	Chem. Eng. J.	2022-11-15	2022	448
J	Park, J; Lee, MY; Han, S; Lee, KY; Kang, S				Park, Joosung; Lee, Mi-Young; Han, Seungyeob; Lee, Keun-Young; Kang, Seoktae			Selective removal of Na+ by NaTi2(PO4)(3)-MWCNT composite hollow-fiber membrane electrode in capacitive deionization	NPJ CLEAN WATER			English	Article							CARBON AEROGEL; GRAPHENE; ELECTROSORPTION; DESALINATION; PERFORMANCE; TRANSPORT; IONS	In this study, NaTi2(PO4)(3) (NTP) nanoparticles were incorporated into a carbon nanotube hollow-fiber (CHF) electrode for the selective removal of Na+ during the capacitive deionization (CDI) of salty water. Due to the Na electro-sorption of NTP nanoparticles, NTP-CHF achieved 1.5 similar to 2 times higher Na+ adsorption capacity than that of CHF only electrodes at a range of 1.7 mM-17.1 mM (100…	[Park, Joosung; Lee, Mi-Young; Han, Seungyeob; Kang, Seoktae] Korea Adv Inst Sci & Technol, Dept Civil & Environm Engn, 291 Daehak Ro, Daejeon 34141, South Korea; [Lee, Keun-Young] Korea Atom Energy Res Inst, Decommissioning Technol Res Div, 111 Daedeok Daero 989 Beon Gil, Daejeon 34057, South Korea		Kang, S (corresponding author), Korea Adv Inst Sci & Technol, Dept Civil & Environm Engn, 291 Daehak Ro, Daejeon 34141, South Korea.	stkang@kaist.ac.kr		Kang, Seoktae/0000-0002-5113-3992	National Research Foundation of Korea (NRF) - Korea government (MSIT) [NRF-2020R1A2C3012639]	National Research Foundation of Korea (NRF) - Korea government (MSIT)(National Research Foundation of Korea)	This work was supported by the National Research Foundation of Korea (NRF) grant funded by the Korea government (MSIT) (NRF-2020R1A2C3012639).	Avraham E, 2011, J ELECTROCHEM SOC, V158, pP168, DOI 10.1149/2.078112jes; Bales C, 2019, DESALINATION, V453, P37, DOI 10.1016/j.desal.2018.12.001; Chen FM, 2018, FLATCHEM, V8, P9, DOI 10.1016/j.flatc.2018.02.001; Choi W, 2020, J ELECTROCHEM SCI TE, V11, DOI 10.33961/jecst.2019.00528; Cretin M, 1997, ANAL CHIM ACTA, V354, P291, DOI 10.1016/S0003-2670(97)00434-0; Divyapriya G, 2019, DESALINATION, V…	42	0	0	8	8	NATURE PORTFOLIO	BERLIN	HEIDELBERGER PLATZ 3, BERLIN, 14197, GERMANY	2059-7037			NPJ CLEAN WATER	NPJ Clean Water	2022-04-19	2022	5	1
J	Li, W; Tian, XH; Li, XF; Liu, J; Li, CJ; Feng, XY; Shu, C; Yu, ZZ				Li, Wei; Tian, Xiaohan; Li, Xiaofeng; Liu, Ji; Li, Changjun; Feng, Xinyue; Shu, Chao; Yu, Zhong-Zhen			An environmental energy-enhanced solar steam evaporator derived from MXene-decorated cellulose acetate cigarette filter with ultrahigh solar steam generation efficiency	JOURNAL OF COLLOID AND INTERFACE SCIENCE			English	Article						Solar steam generation; Cigarette filter; MXene sheets; Polyvinyl alcohol; Water purification	HIGHLY EFFICIENT; GRAPHENE OXIDE; DESALINATION; HYDROGEL; MEMBRANE; DEVICE; TI3C2	Although solar energy is promising for water purification, there is still a room for further improving the solar steam generation efficiency. Herein, an environmental energy-enhanced solar steam evaporator is fabricated by immersing a cellulose acetate fiber-based cigarette filter (CF) in an aqueous solution of polyvinyl alcohol (PVA) followed by freeze-drying and decorating with MXene sheets. Th…	[Li, Wei; Tian, Xiaohan; Li, Xiaofeng; Li, Changjun] Beijing Univ Chem Technol, Coll Mat Sci & Engn, State Key Lab Organ Inorgan Composites, Beijing 100029, Peoples R China; [Li, Wei; Tian, Xiaohan; Liu, Ji; Feng, Xinyue; Shu, Chao; Yu, Zhong-Zhen] Beijing Univ Chem Technol, Beijing Key Lab Adv Funct Polymer Composites, Beijing 100029, Peoples R China; [Liu, Ji] Trinity Coll Dublin, Sch Chem, CRA…		Li, XF (corresponding author), Beijing Univ Chem Technol, Coll Mat Sci & Engn, State Key Lab Organ Inorgan Composites, Beijing 100029, Peoples R China.; Yu, ZZ (corresponding author), Beijing Univ Chem Technol, Beijing Key Lab Adv Funct Polymer Composites, Beijing 100029, Peoples R China.	xfli@mail.buct.edu.cn; yuzz@mail.buct.edu.cn	Yu, Zhong-Zhen/M-2252-2018	Yu, Zhong-Zhen/0000-0001-8357-3362	National Natural Science Foundation of China [51773008, U1905217, 52090034]; Fundamental Research Funds for the Central Universities [XK1802]	National Natural Science Foundation of China(National Natural Science Foundation of China (NSFC)); Fundamental Research Funds for the Central Universities(Fundamental Research Funds for the Central Universities)	Financial support from the National Natural Science Foundation of China (51773008, U1905217, 52090034) , and the Fundamental Research Funds for the Central Universities (XK1802) is gratefully acknowledged.	Chen AB, 2015, RSC ADV, V5, P107299, DOI 10.1039/c5ra24944a; Chen BL, 2021, J MATER CHEM A, V9, P2414, DOI 10.1039/d0ta10185k; Chen JX, 2020, NANO LETT, V20, P6051, DOI 10.1021/acs.nanolett.0c01999; Chen S, 2020, NANO ENERGY, V76, DOI 10.1016/j.nanoen.2020.104998; Chung C, 2013, ACCOUNTS CHEM RES, V46, P2211, DOI 10.1021/ar300159f; Neto JCD, 2019, IRAN POLYM J, V28, P425, DOI 10.1007/s13726-019-0…	65	20	20	77	184	ACADEMIC PRESS INC ELSEVIER SCIENCE	SAN DIEGO	525 B ST, STE 1900, SAN DIEGO, CA 92101-4495 USA	0021-9797	1095-7103		J COLLOID INTERF SCI	J. Colloid Interface Sci.	2022-01-15	2022	606		1
J	Wang, WS; Li, DY; Zuo, SY; Guan, ZY; Xu, HM; Ding, S; Xia, DS				Wang, Weishan; Li, Dongya; Zuo, Shiyu; Guan, Zeyu; Xu, Haiming; Ding, Su; Xia, Dongsheng			Discarded-leaves derived biochar for highly efficient solar water evaporation and clean water production: The crucial roles of graphitized carbon	COLLOIDS AND SURFACES A-PHYSICOCHEMICAL AND ENGINEERING ASPECTS			English	Article						Biochar; Water evaporation; Solar; Wastewater treatment; Clean water production	STEAM-GENERATION; GRAPHENE; MEMBRANE	Solar-driven interfacial evaporation is an effective technique to alleviate the current freshwater crisis. Carbon-based materials as one of the photothermal materials have attracted attention due to their excellent light absorption in a broad spectrum, height-adjustable structure, low cost, and abundant resources. Herein, this article uses discarded leaves as a precursor to prepare leaf biochar (…	[Wang, Weishan; Li, Dongya; Zuo, Shiyu; Guan, Zeyu; Xu, Haiming] Wuhan Text Univ, Sch Environm Engn, Wuhan 430073, Peoples R China; [Li, Dongya; Xia, Dongsheng] Minist Educ, Engn Res Ctr Clean Prod Text Dyeing & Printing, Wuhan 430073, Peoples R China; [Ding, Su] Henan Univ Engn, Coll Environm & Bioengn, 1 Xianghe Rd, Zhengzhou 451191, Peoples R China		Li, DY (corresponding author), Wuhan Text Univ, Sch Environm Engn, Wuhan 430073, Peoples R China.; Xia, DS (corresponding author), Minist Educ, Engn Res Ctr Clean Prod Text Dyeing & Printing, Wuhan 430073, Peoples R China.	dyli@wtu.edu.cn; dongsheng_xia@wtu.edu.cn			Central Government Guidance for Local Science and Technology Development Projects for Hubei Province [2020ZYYD038]	Central Government Guidance for Local Science and Technology Development Projects for Hubei Province	Acknowledgments The research was financially supported by the Central Government Guidance for Local Science and Technology Development Projects for Hubei Province (No. 2020ZYYD038) .	Bavnhoj CG, 2019, INT J PHARM-X, V1, DOI 10.1016/j.ijpx.2019.100008; Chen YX, 2019, ACS SUSTAIN CHEM ENG, V7, P2911, DOI 10.1021/acssuschemeng.8b05830; Corro-Hernandez G, 2003, J MATER SCI, V38, P1339, DOI 10.1023/A:1022815416715; Feng XY, 2019, J NANOPART RES, V21, DOI 10.1007/s11051-019-4506-5; Fillet R, 2021, SOL ENERG MAT SOL C, V219, DOI 10.1016/j.solmat.2020.110814; Fu Y, 2017, APPL THERM E…	41	0	0	24	24	ELSEVIER	AMSTERDAM	RADARWEG 29, 1043 NX AMSTERDAM, NETHERLANDS	0927-7757	1873-4359		COLLOID SURFACE A	Colloid Surf. A-Physicochem. Eng. Asp.	2022-04-20	2022	639
J	Hou, XB; Zhang, RB; Fang, DN				Hou, Xianbo; Zhang, Rubing; Fang, Daining			Flexible MCNTs cross-linked polyimide membranes with high light absorbance and hierarchical pore distribution for photo-thermal conversion in solar water evaporation	CARBON			English	Article						Phase inversion; Polyimide membrane; Photo-thermal conversion; Water evaporation	STEAM-GENERATION; EFFECTIVE SEPARATION; PVDF MEMBRANES; CARBON FOAMS; EFFICIENCY; GRAPHENE; ENERGY; AEROGEL; OXIDE; FABRICATION	Solar water evaporation membranes are considered as one of the most sustainable and cost-effective strategies to realize seawater desalination, sewage treatment and distillation. However, low-cost preparation of photo-thermal conversion membranes with both high light absorbance and efficient water transport remains a longstanding challenge. Herein, versatile and simple phase inversion strategy co…	[Hou, Xianbo; Zhang, Rubing] Beijing Jiaotong Univ, Sch Civil Engn, Beijing 100044, Peoples R China; [Fang, Daining] Beijing Inst Technol, Inst Adv Struct Technol, Beijing 100081, Peoples R China		Zhang, RB (corresponding author), Beijing Jiaotong Univ, Sch Civil Engn, Beijing 100044, Peoples R China.	zrb86411680@126.com			National Natural Science Foundation of China [11872103]	National Natural Science Foundation of China(National Natural Science Foundation of China (NSFC))	This work was supported by the National Natural Science Foundation of China (11872103).	Alabi A, 2018, NPJ CLEAN WATER, V1, DOI 10.1038/s41545-018-0009-7; [Anonymous], ASTM G173-03 Reference spectra derived from SMARTS v. 2.9.2.; Bae K, 2015, NAT COMMUN, V6, DOI 10.1038/ncomms10103; Chen CJ, 2017, ADV MATER, V29, DOI 10.1002/adma.201701756; Chen QM, 2018, CHEM SCI, V9, P623, DOI 10.1039/c7sc02967e; Chen YX, 2019, ACS SUSTAIN CHEM ENG, V7, P2911, DOI 10.1021/acssuschemeng.8b05830; Cu…	63	1	1	38	38	PERGAMON-ELSEVIER SCIENCE LTD	OXFORD	THE BOULEVARD, LANGFORD LANE, KIDLINGTON, OXFORD OX5 1GB, ENGLAND	0008-6223	1873-3891		CARBON	Carbon	FEB	2022	187
J	Khadem, SSM; Mashhadzadeh, AH; Yousefi, F; Sajadi, SM; Habibzadeh, S; Munir, MT; Rabiee, N; Varma, RS; Badawi, M; Lima, EC; Saeb, MR				Khadem, Seyed Soroush Mousavi; Mashhadzadeh, Amin Hamed; Yousefi, Farrokh; Sajadi, S. Mohammad; Habibzadeh, Sajjad; Munir, Muhammad Tajammal; Rabiee, Navid; Varma, Rajender S.; Badawi, Michael; Lima, Eder C.; Saeb, Mohammad Reza			Dynamics of Topology-dependent Water Purification by Siliceous Zeolite Membranes	JOURNAL OF MOLECULAR LIQUIDS			English	Article						Zeolite membrane; Porosity; Topology; Molecular dynamics simulation; Wastewater; Potential mean force	AQUEOUS-SOLUTION; DESALINATION; NANOSHEETS; MECHANISM; TRANSPORT; REMOVAL; OIL	The efficiency of pollutant rejection (PR, %) and water purification of the zeolite membranes is highly dependent on their topology, i.e., porosity and chemical composition. Nevertheless, mechanisms controlling such a physicochemical phenomenon have been limitedly discussed. Herein, we provide insights into the physics and dynamics of water purification by zeolite nanosheets in terms of topologic…	[Khadem, Seyed Soroush Mousavi] Univ Tehran, Coll Sci, Ctr Excellence Electrochem, Sch Chem, Tehran, Iran; [Mashhadzadeh, Amin Hamed] Nazarbayev Univ, Sch Engn & Digital Sci, Mech & Aerosp Engn, Nur Sultan 010000, Kazakhstan; [Yousefi, Farrokh] Univ Zanjan, Dept Phys, Zanjan 45195313, Iran; [Sajadi, S. Mohammad] Cihan Univ Erbil, Dept Nutr, Erbil 625, Kurdistan, Iraq; [Sajadi, S. Mohammad] Soran …		Habibzadeh, S (corresponding author), Amirkabir Univ Technol, Tehran Polytech, Dept Chem Engn, Tehran, Iran.; Lima, EC (corresponding author), Fed Univ Rio Grande UFRGS, Inst Chem, Ave Bento Goncalves 9500,Postal Box,15003, BR-91501970 Bento Goncalves, Brazil.	sajjad.habibzadeh@aut.ac.ir; eder.lima@ufrgs.br	Sajadi, Prof. Dr. S. Mohammad/D-9086-2014; Rabiee, Navid/K-4407-2019; Varma, Rajender S./M-8774-2013; Lima, Eder Claudio/B-8513-2008	Sajadi, Prof. Dr. S. Mohammad/0000-0001-8284-5178; Rabiee, Navid/0000-0002-6945-8541; Varma, Rajender S./0000-0001-9731-6228; Lima, Eder Claudio/0000-0002-8734-1208				Adams J.B., 2001, ENCY MAT SCI TECHNOL, P763; Aguilar W., 2014, LULEA TEKNISKA U; [Anonymous], 2012, CATAL TODAY, V190, P61; Ansari P, 2020, CHEM PHYS, V531, DOI 10.1016/j.chemphys.2019.110589; Ansari P, 2019, J MATER SCI, V54, P2289, DOI 10.1007/s10853-018-3045-2; Baghbani NB, 2020, J MOL GRAPH MODEL, V101, DOI 10.1016/j.jmgm.2020.107729; Bemani A, 2020, RENEW ENERG, V150, P924, DOI 10.1016/j.re…	61	0	0	6	6	ELSEVIER	AMSTERDAM	RADARWEG 29, 1043 NX AMSTERDAM, NETHERLANDS	0167-7322	1873-3166		J MOL LIQ	J. Mol. Liq.	2022-08-01	2022	359
J	Gao, Y; Chen, WQ; Liu, YM; Wu, JY; Jing, HW				Gao, Yuan; Chen, Weiqiang; Liu, Yanming; Wu, Jiangyu; Jing, Hongwen			Graphene kirigami as an ultra-permeable water desalination membrane	CARBON			English	Article						Graphene kirigami; Desalination; Membrane; Molecular dynamics simulation	MOLECULAR-DYNAMICS; GAS SEPARATION; NANOFILTRATION	In the present study, we reveal the potential of graphene kirigami (GK) as an ultra-permeable membrane for water desalination using molecular dynamics simulation. The results demonstrate that the GK membrane has superior performance in water permeance, obtaining over 103 L/m2/h/bar with 100% salt rejection. The theoretical efficiency of water permeance using GK membrane is 2.4-5.8 times higher th…	[Gao, Yuan] Nantong Univ, Sch Transportat & Civil Engn, Nantong 226019, Peoples R China; [Gao, Yuan; Liu, Yanming] Monash Univ, Dept Civil Engn, Clayton, Vic 3800, Australia; [Gao, Yuan; Wu, Jiangyu; Jing, Hongwen] China Univ Min & Technol, State Key Lab Geomech & Deep Underground Engn, Xuzhou 221116, Peoples R China; [Chen, Weiqiang] Univ Manchester, Sch Engn, Dept Mech Aerosp & Civil Engn, Manc…		Chen, WQ (corresponding author), Univ Manchester, Sch Engn, Dept Mech Aerosp & Civil Engn, Manchester M13 9PL, England.	weiqiang.chen@manchester.ac.uk		Chen, Weiqiang/0000-0002-5355-6710	National Natural Science Foundation of China [51734009, 52074259, 52004272, 52061135111]; Natural Science Foundation of Jiangsu Province [BK20200660]	National Natural Science Foundation of China(National Natural Science Foundation of China (NSFC)); Natural Science Foundation of Jiangsu Province(Natural Science Foundation of Jiangsu Province)	Acknowledgments This study was supported by the National Natural Science Foundation of China (Nos. 51734009, 52074259, 52004272, 52061135111) and Natural Science Foundation of Jiangsu Province (BK20200660) .	Blees MK, 2015, NATURE, V524, P204, DOI 10.1038/nature14588; Bocquet L, 2020, NAT MATER, V19, P254, DOI 10.1038/s41563-020-0625-8; Bourrier A, 2019, ADV HEALTHC MATER, V8, DOI 10.1002/adhm.201801331; Boyd I.W., 1992, LASER SURFACE PROCES; Chen C, 2021, NAT HAZARDS, V109, P1457, DOI 10.1007/s11069-021-04885-5; Cohen-Tanugi D, 2016, NANO LETT, V16, P1027, DOI 10.1021/acs.nanolett.5b04089; Cohen-Tan…	47	0	0	11	11	PERGAMON-ELSEVIER SCIENCE LTD	OXFORD	THE BOULEVARD, LANGFORD LANE, KIDLINGTON, OXFORD OX5 1GB, ENGLAND	0008-6223	1873-3891		CARBON	Carbon	2022-08-15	2022	195
J	Mortazavi, V; Moosavi, A; Nouri-Borujerdi, A				Mortazavi, Vahid; Moosavi, Ali; Nouri-Borujerdi, Ali			Water desalination by charged multilayer graphene membrane: A molecular dynamics simulation	JOURNAL OF MOLECULAR LIQUIDS			English	Article						Multilayer nanoporous graphene; Charged graphene membrane; Water desalination; Salt rejection; Molecular dynamics simulation	NANOPOROUS GRAPHENE; REVERSE-OSMOSIS; SALT REJECTION; SINGLE-LAYER; TRANSPORT; SEPARATION; NANOSHEET; INSIGHTS; DRIVEN	Graphene, due to its unique excellent properties, is proposed as a developing method with high efficiency compared to classical water desalination methods. In this regard, charging the membrane is considered a promising and effective approach to enhance the performance of the graphene membrane. In this research, by using molecular dynamics simulations, the water desalination by charged multilayer…	[Mortazavi, Vahid; Moosavi, Ali; Nouri-Borujerdi, Ali] Sharif Univ Technol, Ctr Excellence Energy Convers CEEC, Sch Mech Engn, Azadi Ave POB 11365-9567, Tehran, Iran		Moosavi, A (corresponding author), Sharif Univ Technol, Ctr Excellence Energy Convers CEEC, Sch Mech Engn, Azadi Ave POB 11365-9567, Tehran, Iran.	moosavi@sharif.edu		Mortazavi, Seyed Vahid Reza/0000-0001-5594-7523				Abal JPK, 2021, ACS APPL NANO MATER, V4, P10467, DOI 10.1021/acsanm.1c01982; Al-Karaghouli A, 2013, RENEW SUST ENERG REV, V24, P343, DOI 10.1016/j.rser.2012.12.064; Anand A, 2018, DESALINATION, V429, P119, DOI 10.1016/j.desal.2017.12.012; Azamat J, 2016, J PHYS CHEM C, V120, P23883, DOI 10.1021/acs.jpcc.6b08481; Beu TA, 2010, J CHEM PHYS, V132, DOI 10.1063/1.3387972; BOUNDS DG, 1985, MOL PHYS, V5…	68	0	0	8	8	ELSEVIER	AMSTERDAM	RADARWEG 29, 1043 NX AMSTERDAM, NETHERLANDS	0167-7322	1873-3166		J MOL LIQ	J. Mol. Liq.	2022-06-01	2022	355
J	Chen, SH; Ding, JQ; Li, QJ; He, D; Liu, YL; Wang, L; Lyu, Q; Wang, MS				Chen, Shenghui; Ding, Jiaqi; Li, Quanjiang; He, Di; Liu, Yanli; Wang, Li; Lyu, Qiang; Wang, Meishan			Control one-dimensional length of rectangular pore on graphene membrane for better desalination performance	NANOTECHNOLOGY			English	Article						rectangular pore; graphene membrane; permeability; salt rejection; molecular dynamics simulation	WATER DESALINATION; NANOPOROUS GRAPHENE; MOLECULAR-DYNAMICS; SEAWATER DESALINATION; REVERSE-OSMOSIS; TRANSPORT; FRAMEWORK; FUTURE; UIO-66; SLIT	At present, there is a general contradiction between permeability and selectivity of reverse osmosis (RO) membranes for desalination; a membrane with higher water permeability will give a lower salt rejection or selectivity, and vice versa. In this work, single-layer nanoporous graphene is used as RO membrane to investigate the effects of pore shape to reduce this contradiction by molecular dynam…	[Chen, Shenghui; Ding, Jiaqi; Li, Quanjiang; He, Di; Liu, Yanli; Wang, Li; Wang, Meishan] Ludong Univ, Sch Phys & Optoelect Engn, Yantai 264025, Peoples R China; [Lyu, Qiang] China Univ Petr East China, Sch Mat Sci & Engn, Qingdao 266580, Shandong, Peoples R China; [Wang, Meishan] Ludong Univ, Sch Integrated Circuits, Yantai 264025, Peoples R China		Li, QJ; Wang, MS (corresponding author), Ludong Univ, Sch Phys & Optoelect Engn, Yantai 264025, Peoples R China.; Wang, MS (corresponding author), Ludong Univ, Sch Integrated Circuits, Yantai 264025, Peoples R China.	quanjiangli@126.com; mswang1971@163.com	Chen, Shenghui/P-9148-2016; Wang, Meishan/V-1312-2017	Chen, Shenghui/0000-0001-5495-1723; Wang, Meishan/0000-0001-8085-2657	Shandong Provincial Natural Science Foundation [ZR2019PA005]	Shandong Provincial Natural Science Foundation(Natural Science Foundation of Shandong Province)	~We acknowledge Project ZR2019PA005 supported by Shandong Provincial Natural Science Foundation.	Ang EYM, 2016, CARBON, V110, P350, DOI 10.1016/j.carbon.2016.09.043; BERENDSEN HJC, 1987, J PHYS CHEM-US, V91, P6269, DOI 10.1021/j100308a038; Chen SH, 2020, CARBON, V163, P113, DOI 10.1016/j.carbon.2020.03.014; Cohen-Tanugi D, 2016, NANO LETT, V16, P1027, DOI 10.1021/acs.nanolett.5b04089; Cohen-Tanugi D, 2014, NANO LETT, V14, P6171, DOI 10.1021/nl502399y; Cohen-Tanugi D, 2014, ENERG ENVIRON SCI,…	52	0	0	24	24	IOP Publishing Ltd	BRISTOL	TEMPLE CIRCUS, TEMPLE WAY, BRISTOL BS1 6BE, ENGLAND	0957-4484	1361-6528		NANOTECHNOLOGY	Nanotechnology	2022-06-11	2022	33	24
J	Toh, W; Ang, EYM; Lin, RM; Liu, ZS; Ng, TY				Toh, William; Ang, Elisa Yun Mei; Lin, Rongming; Liu, Zishun; Teng Yong Ng			On the Performance of Vertically Aligned Graphene Array Membranes for Desalination	ACS APPLIED MATERIALS & INTERFACES			English	Article						molecular dynamics; multilayer graphene membrane; carbon nanowall; desalination; ion rejection	CARBON NANOTUBE MEMBRANES; WATER DESALINATION; OXIDE NANOSHEETS; ION REJECTION; TRANSPORT; PERMEATION; INSIGHT; FLOW	In this paper, we perform molecular dynamics simulations to investigate the performance of multilayer graphene slit membranes. Graphene slit membranes at a critical slit size have been found to be promising desalination membranes. In this contribution, it is shown that multilayer slit membranes have the potential to provide significantly better permeability while retaining outstanding salt reject…	[Ang, Elisa Yun Mei] Singapore Insti Technol, Engn Cluster, Singapore 138683, Singapore; [Toh, William; Lin, Rongming; Teng Yong Ng] Nanyang Technol Univ, Sch Mech & Aerosp Engn, Singapore 639798, Singapore; [Liu, Zishun] Xi An Jiao Tong Univ, Int Ctr Appl Mech, State Key Lab Strength & Vibrat Mech Struct, Xian 710049, Peoples R China		Toh, W (corresponding author), Nanyang Technol Univ, Sch Mech & Aerosp Engn, Singapore 639798, Singapore.	Williamtoh@ntu.edu.sg			Nanyang Technological University (NTU) High Performance Computing Centre (HPCC)	Nanyang Technological University (NTU) High Performance Computing Centre (HPCC)	The authors would like to express their appreciation to Nanyang Technological University (NTU) High Performance Computing Centre (HPCC) for providing all the necessary supercomputing resources and support.	Ang EYM, 2020, J MEMBRANE SCI, V598, DOI 10.1016/j.memsci.2019.117785; Ang EYM, 2019, J MEMBRANE SCI, V581, P383, DOI 10.1016/j.memsci.2019.03.062; Ang EYM, 2018, PHYS CHEM CHEM PHYS, V20, P13896, DOI 10.1039/c8cp01191e; Ang EYM, 2017, INT J APPL MECH, V9, DOI 10.1142/S175882511750034X; Ang EYM, 2016, CARBON, V110, P350, DOI 10.1016/j.carbon.2016.09.043; Baghbani NB, 2020, J MOL GRAPH MODEL, V101…	54	0	0	4	4	AMER CHEMICAL SOC	WASHINGTON	1155 16TH ST, NW, WASHINGTON, DC 20036 USA	1944-8244	1944-8252		ACS APPL MATER INTER	ACS Appl. Mater. Interfaces	2022-06-15	2022	14	23
J	Gontarek-Castro, E; Di Luca, G; Lieder, M; Gugliuzza, A				Gontarek-Castro, Emilia; Di Luca, Giuseppe; Lieder, Marek; Gugliuzza, Annarosa			Graphene-Coated PVDF Membranes: Effects of Multi-Scale Rough Structure on Membrane Distillation Performance	MEMBRANES			English	Article						membrane distillation; graphene; multi-scale roughness; antiwetting and antifouling properties	WATER; DESALINATION; SURFACE; WETTABILITY; EVAPORATION; DROPLET; OXIDE	Graphene-coated membranes for membrane distillation have been fabricated by using a wet-filtration approach. Graphene nanoplatelets have been deposited onto PVDF membrane surfaces. Morphology and physicochemical properties have been explored to evaluate the changes in the surface topography and related effects on the membrane performance in water desalination. The membranes have been tested in me…	[Gontarek-Castro, Emilia; Lieder, Marek] Gdansk Univ Technol, Fac Chem, Dept Proc Engn & Chem Technol, 11-12 G Narutowicza St, PL-80233 Gdansk, Poland; [Di Luca, Giuseppe; Gugliuzza, Annarosa] CNR ITM, Res Inst Membrane Technol, Via Pietro Bucci 17-C, I-87036 Arcavacata Di Rende, Italy		Gontarek-Castro, E (corresponding author), Gdansk Univ Technol, Fac Chem, Dept Proc Engn & Chem Technol, 11-12 G Narutowicza St, PL-80233 Gdansk, Poland.; Gugliuzza, A (corresponding author), CNR ITM, Res Inst Membrane Technol, Via Pietro Bucci 17-C, I-87036 Arcavacata Di Rende, Italy.	emilia.gontarek@pg.edu.pl; g.diluca@itm.cnr.it; lieder@pg.edu.pl; a.gugliuzza@itm.cnr.it		Lieder, Marek/0000-0001-7410-5161; Gontarek-Castro, Emilia/0000-0002-8493-1851; Di Luca, Giuseppe/0000-0003-4808-2239	Italian Ministry of Foreign Affairs and International Cooperation' within the Great Relevance International Project Italy (MAECI)-China (NSFC) [MAE0088962]; Gdansk University of Technology by InterPhD II (POWER) [POWR.03.02.00-IP.08-00-DOK/16]	Italian Ministry of Foreign Affairs and International Cooperation' within the Great Relevance International Project Italy (MAECI)-China (NSFC); Gdansk University of Technology by InterPhD II (POWER)	We acknowledge financial grant from 'the Italian Ministry of Foreign Affairs and International Cooperation' within the framework of the Great Relevance International Project Italy (MAECI)-China (NSFC) 2018-2020-New Materials, with particular reference to Two-dimensional systems and Graphene (2DMEMPUR), MAE0088962, 21 May 2018. E.G.C. would like to highly acknowledge Institute on Membrane Technolo…	An AK, 2017, SCI REP-UK, V7, DOI 10.1038/srep41562; Bello RH, 2018, J COMPOS MATER, V52, P449, DOI 10.1177/0021998317709082; Belyaeva LA, 2018, ADV MATER, V30, DOI 10.1002/adma.201703274; Bhadra M, 2016, DESALINATION, V378, P37, DOI 10.1016/j.desal.2015.09.026; BIRDI KS, 1993, J ADHES SCI TECHNOL, V7, P485, DOI 10.1163/156856193X00808; Cai XM, 2017, RSC ADV, V7, P15382, DOI 10.1039/c7ra01267e; Ca…	50	0	0	2	2	MDPI	BASEL	ST ALBAN-ANLAGE 66, CH-4052 BASEL, SWITZERLAND		2077-0375		MEMBRANES-BASEL	Membranes	MAY	2022	12	5
J	Wang, TZ; Chen, B; Shao, XY; Zheng, H; Hu, XJ; Jiang, HF				Wang Tianzhen; Chen Bo; Shao Xingyu; Zheng Huai; Hu Xuejiao; Jiang Haifeng			Simulations of Tapered Channel in Multilayer Graphene as Reverse Osmosis Membrane for Desalination	JOURNAL OF WUHAN UNIVERSITY OF TECHNOLOGY-MATERIALS SCIENCE EDITION			English	Article						multilayer graphene; molecular dynamics; tapered channel; opening angles; reverse osmosis	WATER DESALINATION; MOLECULAR-DYNAMICS; CARBON NANOTUBES; AQUAPORIN CHIP; CONTACT-ANGLE; SLIP LENGTH; SEPARATION; NANOPORES; INSIGHTS; DIFFUSION	Pressure-driven reverse osmosis membrane has important application in seawater desalination. Inspired by the structure of aquaporin, we established and studied the mechanism of the structure of multilayer graphene with tapered channels as reverse osmosis. The water flux of multilayer graphene with tapered channels was about 20% higher than that of parallel graphene channel. The flow resistance mo…	[Wang Tianzhen; Chen Bo; Shao Xingyu; Zheng Huai; Hu Xuejiao; Jiang Haifeng] Wuhan Univ, Key Lab Hydraul Machinery Transients, Sch Power & Mech Engn, Minist Educ, Wuhan 430072, Peoples R China; [Hu Xuejiao] Tsinghua Univ Shenzhen, Res Inst, Shenzhen 518071, Peoples R China		Hu, XJ; Jiang, HF (corresponding author), Wuhan Univ, Key Lab Hydraul Machinery Transients, Sch Power & Mech Engn, Minist Educ, Wuhan 430072, Peoples R China.; Hu, XJ (corresponding author), Tsinghua Univ Shenzhen, Res Inst, Shenzhen 518071, Peoples R China.	93646766@qq.com; xjhu@whu.edu.cn; hfjiang@whu.edu.cn			National Natural Science Foundation of China [51706157]; Applied Basic Research Foundation of Guangdong Hong Kong-Macao Greater Bay Area [2020B1515120011]	National Natural Science Foundation of China(National Natural Science Foundation of China (NSFC)); Applied Basic Research Foundation of Guangdong Hong Kong-Macao Greater Bay Area	Fund by the National Natural Science Foundation of China (No. 51706157), and Applied Basic Research Foundation of Guangdong Hong Kong-Macao Greater Bay Area (No.2020B1515120011)	Aghigh A, 2015, DESALINATION, V365, P389, DOI 10.1016/j.desal.2015.03.024; Agrawal KV, 2017, NAT NANOTECHNOL, V12, P267, DOI [10.1038/nnano.2016.254, 10.1038/NNANO.2016.254]; AGRE P, 1993, AM J PHYSIOL, V265, pF463; Asempour F, 2021, J MEMBRANE SCI, V623, DOI 10.1016/j.memsci.2020.119039; Bakli C, 2019, NANOSCALE, V11, P11254, DOI 10.1039/c9nr01572h; Bienert GP, 2007, J BIOL CHEM, V282, P1183, DO…	64	0	0	2	2	WUHAN UNIV TECHNOLOGY	WUHAN	122, LUOSHI RD, WUHAN, HUBEI 430070, PEOPLES R CHINA	1000-2413	1993-0437		J WUHAN UNIV TECHNOL	J. Wuhan Univ. Technol.-Mat. Sci. Edit.	JUN	2022	37	3
J	Lu, DW; Zhou, ZY; Wang, ZH; Ho, DT; Sheng, G; Chen, L; Zhao, YM; Li, X; Cao, L; Schwingenschlogl, U; Ma, J; Lai, ZP				Lu, Dongwei; Zhou, Zongyao; Wang, Zhihong; Duc Tarn Ho; Sheng, Guan; Chen, Long; Zhao, Yumeng; Li, Xiang; Cao, Li; Schwingenschlogl, Udo; Ma, Jun; Lai, Zhiping			An Ultrahigh-Flux Nanoporous Graphene Membrane for Sustainable Seawater Desalination using Low-Grade Heat	ADVANCED MATERIALS			English	Article						desalination; graphene membranes; high flux; low-grade heat; membrane distillation	WATER DESALINATION; DISTILLATION; PERFORMANCE; LAYER; SPECTROSCOPY; DISCHARGE; SPECTRA	Membrane distillation has attracted great attention in the development of sustainable desalination and zero-discharge processes because of its possibility of recovering 100% water and the potential for integration with low-grade heat, such as solar energy. However, the conventional membrane structures and materials afford limited flux thus obstructing its practical application. Here, ultrathin na…	[Lu, Dongwei; Zhou, Zongyao; Duc Tarn Ho; Sheng, Guan; Li, Xiang; Cao, Li; Schwingenschlogl, Udo; Lai, Zhiping] King Abdullah Univ Sci & Technol KAUST, Div Phys Sci & Engn, Thuwal 239556900, Saudi Arabia; [Lu, Dongwei; Zhao, Yumeng; Ma, Jun] Harbin Inst Technol, State Key Lab Urban Water Resource & Environm, Harbin 150090, Peoples R China; [Wang, Zhihong; Chen, Long] King Abdullah Univ Sci & Tech…		Lu, DW; Lai, ZP (corresponding author), King Abdullah Univ Sci & Technol KAUST, Div Phys Sci & Engn, Thuwal 239556900, Saudi Arabia.; Lu, DW (corresponding author), Harbin Inst Technol, State Key Lab Urban Water Resource & Environm, Harbin 150090, Peoples R China.	lvdongwei@hit.edu.cn; zhiping.lai@kaust.edu.sa	; Li, Xiang/P-3338-2018	Sheng, Guan/0000-0002-9207-0326; Zhou, Zongyao/0000-0002-4694-2330; Li, Xiang/0000-0002-5656-1363; Ho, Duc Tam/0000-0002-7101-4931; Cao, Li/0000-0002-7087-9431; Lai, Zhiping/0000-0001-9555-6009	KAUST [URF/1/3435-01, BAS/1/1375-01]; National Natural Science Foundation of China [51908162]; Open Project of State Key Laboratory of Urban Water Resource and Environment, Harbin Institute of Technology [QAK202109]; Science Foundation of Heilongjiang Province [LH2020E053]	KAUST(King Abdullah University of Science & Technology); National Natural Science Foundation of China(National Natural Science Foundation of China (NSFC)); Open Project of State Key Laboratory of Urban Water Resource and Environment, Harbin Institute of Technology; Science Foundation of Heilongjiang Province	This work was supported by KAUST competitive Grant No. URF/1/3435-01, KAUST baseline fund BAS/1/1375-01, National Natural Science Foundation of China (Grant No. 51908162), Open Project of State Key Laboratory of Urban Water Resource and Environment, Harbin Institute of Technology (No. QAK202109), and Science Foundation of Heilongjiang Province (Grant No. LH2020E053). The authors thank Ji Li of Im…	An XC, 2019, J MATER CHEM A, V7, P2376, DOI 10.1039/c8ta10850a; Blume R, 2015, CHEMCATCHEM, V7, P2871, DOI 10.1002/cctc.201500344; Bunker BC, 2000, LANGMUIR, V16, P7742, DOI 10.1021/la000502q; Camacho LM, 2013, WATER-SUI, V5, P94, DOI 10.3390/w5010094; Celebi K, 2014, SCIENCE, V344, P289, DOI 10.1126/science.1249097; Chen GZ, 2014, J MEMBRANE SCI, V450, P1, DOI 10.1016/j.memsci.2013.08.034; Chen …	49	0	0	79	79	WILEY-V C H VERLAG GMBH	WEINHEIM	POSTFACH 101161, 69451 WEINHEIM, GERMANY	0935-9648	1521-4095		ADV MATER	Adv. Mater.	MAR	2022	34	11
J	Zhang, GJ; Li, WY; Chen, ZX; Long, JL; Xu, C				Zhang, Gujia; Li, Wenyue; Chen, Zhixin; Long, Jinlin; Xu, Chao			Freestanding N-doped graphene membrane electrode with interconnected porous architecture for efficient capacitive deionization	CARBON			English	Article						Graphene; Freestanding porous membranes; Interconnected pores; N-doping; Capacitive deionization	CARBON NANOFIBER WEBS; 3D GRAPHENE; HIGHLY EFFICIENT; SURFACE-AREA; GAS BARRIER; WATER; DESALINATION; PERFORMANCE; NANOSHEETS; OXIDE	Freestanding electrodes without the influences of additives have been considered as a kind of ideal electrode structure in the field of capacitive deionization (CDI). However, subjected to conductivity, available surface areas, hydrophilicity and etc., effectively construction of freestanding CDI electrodes with high water desalination performance still face great challenges. Herein, we will demo…	[Zhang, Gujia; Li, Wenyue; Chen, Zhixin; Long, Jinlin; Xu, Chao] Fuzhou Univ, Coll Chem, State Key Lab Photocatalysis Energy & Environm, Fuzhou 350108, Peoples R China		Xu, C (corresponding author), Fuzhou Univ, Coll Chem, State Key Lab Photocatalysis Energy & Environm, Fuzhou 350108, Peoples R China.	cxu@fzu.edu.cn			National Natural Science Foundation of China [52172292]; National Key Research and Development Program of China [2018YFE0208500]; Natural Science Foundation of Fujian Province, China [2020J01439]	National Natural Science Foundation of China(National Natural Science Foundation of China (NSFC)); National Key Research and Development Program of China; Natural Science Foundation of Fujian Province, China(Natural Science Foundation of Fujian Province)	The authors gratefully acknowledge financial support from the National Natural Science Foundation of China (52172292), National Key Research and Development Program of China (2018YFE0208500), and Natural Science Foundation of Fujian Province, China (2020J01439).	Al-Farraj ES, 2018, INT J BIOL MACROMOL, V120, P2271, DOI 10.1016/j.ijbiomac.2018.08.104; Alhokbany N, 2020, J MATER SCI-MATER EL, V31, P16701, DOI 10.1007/s10854-020-04224-7; Alshehri SM, 2017, CHEMELECTROCHEM, V4, P2952, DOI 10.1002/celc.201700602; Anderson MA, 2010, ELECTROCHIM ACTA, V55, P3845, DOI 10.1016/j.electacta.2010.02.012; Bai Y, 2014, COLLOID SURFACE A, V444, P153, DOI 10.1016/j.cols…	76	2	2	41	66	PERGAMON-ELSEVIER SCIENCE LTD	OXFORD	THE BOULEVARD, LANGFORD LANE, KIDLINGTON, OXFORD OX5 1GB, ENGLAND	0008-6223	1873-3891		CARBON	Carbon	FEB	2022	187
J	Wang, ZH; Sun, JW; Li, N; Qin, YZ; Qian, XW; Xie, ZL				Wang, Ziheng; Sun, Jiawei; Li, Na; Qin, Yingzhe; Qian, Xiaowei; Xie, Zongli			Tuning interlayer structure to construct steady dual-crosslinked graphene oxide membranes for desalination of hypersaline brine via pervaporation	SEPARATION AND PURIFICATION TECHNOLOGY			English	Article						Graphene oxide; Polyethyleneimine; Crosslinking; Interlayer structure; Desalination by pervaporation	LAYER; PERFORMANCE; SEPARATION; WATER	Graphene oxide (GO) membranes have shown great potential in desalination. However, it is still a challenge to tune the interlayer structure of GO and suppress its swelling in water to realize superior separation performance and enhance the mechanical stability of membrane. Herein, polyethyleneimine (PEI) with different molecular weight was employed to crosslink GO nanosheets and tune interlayer s…	[Wang, Ziheng; Sun, Jiawei; Li, Na; Qin, Yingzhe] Xi An Jiao Tong Univ, Sch Chem Engn & Technol, Shaanxi Key Lab Energy Chem Proc Intensificat, Xian 710049, Shaanxi, Peoples R China; [Qian, Xiaowei] China Ship Dev & Design Ctr, Shanghai Div, Shanghai 201108, Peoples R China; [Xie, Zongli] CSIRO Mfg, Private Bag 10, Clayton, Vic 3169, Australia		Li, N (corresponding author), Xi An Jiao Tong Univ, Sch Chem Engn & Technol, Shaanxi Key Lab Energy Chem Proc Intensificat, Xian 710049, Shaanxi, Peoples R China.; Xie, ZL (corresponding author), CSIRO Mfg, Private Bag 10, Clayton, Vic 3169, Australia.	lina@mail.xjtu.edu.cn; zongli.xie@csiro.au			National Natural Science Foundation of China [21676210]; Enterprise Joint Foundation of Shaanxi Science and Technology Department in China [2019JLM-23]	National Natural Science Foundation of China(National Natural Science Foundation of China (NSFC)); Enterprise Joint Foundation of Shaanxi Science and Technology Department in China	The authors acknowledge the financial support from the National Natural Science Foundation of China (Grant Number 21676210) and the Enterprise Joint Foundation of Shaanxi Science and Technology Department in China (Grant Number 2019JLM-23). We also thank Miss Dan He and Miss Jiamei Liu at Instrument Analysis Center of Xi'an Jiaotong University for their assistance with XRD and XPS analysis. Speci…	Cha-Umpong W, 2019, J MEMBRANE SCI, V588, DOI 10.1016/j.memsci.2019.117210; Chen L, 2017, NATURE, V550, P415, DOI 10.1038/nature24044; Cheng C, 2017, J MATER CHEM A, V5, P3558, DOI 10.1039/c6ta09443k; Duke MC, 2009, SEP PURIF TECHNOL, V68, P343, DOI 10.1016/j.seppur.2009.06.003; Feng B, 2016, DESALINATION, V394, P123, DOI 10.1016/j.desal.2016.04.030; Guo J, 2021, J MEMBRANE SCI, V619, DOI 10.1016…	44	1	1	16	16	ELSEVIER	AMSTERDAM	RADARWEG 29, 1043 NX AMSTERDAM, NETHERLANDS	1383-5866	1873-3794		SEP PURIF TECHNOL	Sep. Purif. Technol.	2022-04-01	2022	286
J	Yang, C; Li, Y; Long, MY; Yang, PF; Li, YF; Zheng, Y; Zhang, RN; Su, YL; Wu, H; Jiang, ZY				Yang, Chao; Li, Ya; Long, Mengying; Yang, Pengfei; Li, Yafei; Zheng, Yu; Zhang, Runnan; Su, Yanlei; Wu, Hong; Jiang, Zhongyi			Ultrathin nanofiltration membrane assembled by polyethyleneimine-grafted graphene quantum dots	JOURNAL OF MEMBRANE SCIENCE			English	Article						Graphene quantum dot; Polyethyleneimine; Nanofiller; Nanofiltration; Desalination	FILM NANOCOMPOSITE MEMBRANES; HIGH-FLUX; INTERFACIAL POLYMERIZATION; POLYAMIDE NANOFILMS; COMPOSITE MEMBRANES; ORGANIC FRAMEWORKS; TFN MEMBRANES; DESALINATION; PERFORMANCE; TECHNOLOGY	Embedding nanofillers into the selective layer to creating moderate nanopores is a promising strategy to obtain high-performance nanofiltration membranes. Herein, we synthesized polyethyleneimine (PEI) functionalized graphene quantum dots (GQDs) as the water phase monomers and prepared an ultrathin desalination membrane through interfacial polymerization (IP). The in situ embedded GQDs with super…	[Yang, Chao; Li, Ya; Long, Mengying; Yang, Pengfei; Li, Yafei; Zheng, Yu; Zhang, Runnan; Su, Yanlei; Wu, Hong; Jiang, Zhongyi] Tianjin Univ, Sch Chem Engn & Technol, Key Lab Green Chem Technol, Tianjin 300072, Peoples R China; [Yang, Chao; Li, Ya; Long, Mengying; Yang, Pengfei; Li, Yafei; Zheng, Yu; Zhang, Runnan; Su, Yanlei; Wu, Hong; Jiang, Zhongyi] Collaborat Innovat Ctr Chem Sci & Engn Tianji…		Su, YL; Jiang, ZY (corresponding author), Tianjin Univ, Sch Chem Engn & Technol, Key Lab Green Chem Technol, Tianjin 300072, Peoples R China.	suyanlei@tju.edu.cn; zhyjiang@tju.edu.cn	Zhang, Runnan/ABA-2799-2021; Yang, Chao/AAB-5549-2019	Yang, Chao/0000-0002-5328-0355	National Natural Science Foundation of China [21961142013, 21878217, 21878215, 91934302, 22008172]; Key Research and Development Program of Zhejiang Province [2021C03173]	National Natural Science Foundation of China(National Natural Science Foundation of China (NSFC)); Key Research and Development Program of Zhejiang Province	The authors gratefully thank the National Natural Science Foundation of China (21961142013, 21878217, 21878215, 91934302, 22008172) , and Key Research and Development Program of Zhejiang Province (2021C03173) for financial supports.	Bai LM, 2019, CHEM ENG J, V358, P1519, DOI 10.1016/j.cej.2018.10.147; Bano S, 2015, J MATER CHEM A, V3, P2065, DOI 10.1039/c4ta03607g; Bi R, 2019, J MEMBRANE SCI, V572, P504, DOI 10.1016/j.memsci.2018.11.044; Bi R, 2018, J MEMBRANE SCI, V553, P17, DOI 10.1016/j.memsci.2018.02.010; Di Vincenzo M, 2021, NAT NANOTECHNOL, V16, P190, DOI 10.1038/s41565-020-00796-x; Dong YQ, 2012, CARBON, V50, P4738, D…	52	5	5	66	134	ELSEVIER	AMSTERDAM	RADARWEG 29, 1043 NX AMSTERDAM, NETHERLANDS	0376-7388	1873-3123		J MEMBRANE SCI	J. Membr. Sci.	2022-02-15	2022	642
J	Liu, TY; Lyv, JH; Xu, YH; Zheng, CB; Liu, YS; Fu, R; Liang, LJ; Wu, JY; Zhang, ZS				Liu, Tianyi; Lyv, Jiahui; Xu, Yihua; Zheng, Chuanbao; Liu, Yisi; Fu, Ran; Liang, Lijun; Wu, Jianyang; Zhang, Zhisen			Graphene-based woven filter membrane with excellent strength and efficiency for water desalination	DESALINATION			English	Article						Water desalination; <p>Graphene-based woven filter membrane & nbsp;& nbsp;(GWFMs)</p>; Mechanical property; Water flux; Molecular dynamics simulation	REVERSE-OSMOSIS MEMBRANES; MECHANICAL-PROPERTIES; NANOPOROUS GRAPHENE; MOLECULAR-DYNAMICS; OXIDE; NANOPARTICLES; PERFORMANCE; GRAPHYNE; FLUX	Nanoporous graphene/graphene oxide (NPGs/NPGOs) has been widely used in desalination because of their high selective separation efficiency. However, it is difficult for NPGs/NPGOs to achieve both high water flux and excellent mechanical properties. In this paper, graphene strips are woven into filter membrane (GWFMs), which can significantly increase mechanical property. Water flux, flow rate, sa…	[Liu, Tianyi; Lyv, Jiahui; Xu, Yihua; Zheng, Chuanbao; Liu, Yisi; Fu, Ran; Wu, Jianyang; Zhang, Zhisen] Xiamen Univ, Res Inst Biomimet & Soft Matter, Dept Phys, Xiamen 361005, Peoples R China; [Liu, Tianyi; Lyv, Jiahui; Xu, Yihua; Zheng, Chuanbao; Liu, Yisi; Fu, Ran; Wu, Jianyang; Zhang, Zhisen] Xiamen Univ, Fujian Prov Key Lab Soft Funct Mat Res, Xiamen 361005, Peoples R China; [Zheng, Chuanbao]…		Wu, JY; Zhang, ZS (corresponding author), Xiamen Univ, Res Inst Biomimet & Soft Matter, Dept Phys, Xiamen 361005, Peoples R China.; Wu, JY; Zhang, ZS (corresponding author), Xiamen Univ, Fujian Prov Key Lab Soft Funct Mat Res, Xiamen 361005, Peoples R China.; Liang, LJ (corresponding author), Hangzhou Dianzi Univ, Coll Automat, Hangzhou 310018, Peoples R China.	llj@hdu.edu.cn; jianyang@xmu.edu.cn; zhangzs@xmu.edu.cn			National Natural Science Foundation of China [11904300, 11772278, 12172314, 11502221]; Jiangxi Provincial Outstanding Young Talents Program [20192BCBL23029]; Fundamental Research Funds for the Central Universities of China (Xiamen University) [20720210025]	National Natural Science Foundation of China(National Natural Science Foundation of China (NSFC)); Jiangxi Provincial Outstanding Young Talents Program; Fundamental Research Funds for the Central Universities of China (Xiamen University)	Acknowledgments This work is financially supported by the National Natural Science Foundation of China (Grant Nos. 11904300, 11772278, 12172314 and 11502221) , The Jiangxi Provincial Outstanding Young Talents Program (Grant No. 20192BCBL23029) , the Fundamental Research Funds for the Central Universities of China (Xiamen University: Grant No. 20720210025) . Y. Yu and Z. Xu from Information and Ne…	Ali MEA, 2016, DESALINATION, V386, P67, DOI 10.1016/j.desal.2016.02.034; Alihemati Z, 2020, DESALINATION, V491, DOI 10.1016/j.desal.2020.114557; BERENDSEN HJC, 1995, COMPUT PHYS COMMUN, V91, P43, DOI 10.1016/0010-4655(95)00042-E; Bhol P, 2021, ACS APPL NANO MATER, V4, P3274, DOI 10.1021/acsanm.0c03439; Bundschuh J, 2021, DESALINATION, V508, DOI 10.1016/j.desal.2021.115035; Chae HR, 2015, J MEMBRA…	81	0	0	8	8	ELSEVIER	AMSTERDAM	RADARWEG 29, 1043 NX AMSTERDAM, NETHERLANDS	0011-9164	1873-4464		DESALINATION	Desalination	2022-07-01	2022	533
J	Kumar, S; Saravanan, MP; Kumar, D; Venkatesh, R; Kassinos, D				Kumar, Sushil; Saravanan, M. P.; Kumar, Dileep; Venkatesh, R.; Kassinos, Despo			Screen-printed film deposited using quasi 2-dimensional Bi2Se3 nanostructures for desalination membrane filler application	JOURNAL OF ENVIRONMENTAL CHEMICAL ENGINEERING			English	Article						Membrane-filler; Desalination; Thermoelectricity; Water purification; 2D materials	WATER DESALINATION; GROWTH-RATE; INSIGHTS; GRAPHENE	Chalcogenides and 2D graphene are the emerging materials being investigated rigorously as efficient membrane filler materials for recovering minerals from seawater and for desalination through recrystallization. In this work quasi-2-dimensional bismuth selenide (Bi2Se3) nanostructure synthesized by microwave-assisted solvothermal method - mixed in ethylene glycol is used as the ink for depositing…	[Kumar, Sushil; Saravanan, M. P.; Kumar, Dileep; Venkatesh, R.] UGC DAE Consortium Sci Res, Univ Campus,Khandwa Rd, Indore 452001, MP, India		Venkatesh, R (corresponding author), UGC DAE Consortium Sci Res, Univ Campus,Khandwa Rd, Indore 452001, MP, India.	rvenkatesh@csr.res.in						Annarosa Gugliuzza, 2018, CHEM ENG T, V73, P265, DOI 10.3303/CET1973045; Aquilano D, 2009, J CRYST GROWTH, V311, P399, DOI 10.1016/j.jcrysgro.2008.11.006; Cao ZL, 2019, NANO LETT, V19, P8638, DOI 10.1021/acs.nanolett.9b03225; Cong C, 2021, CHEMOSPHERE, V277, DOI 10.1016/j.chemosphere.2021.130248; Das P, 2021, SEP PURIF TECHNOL, V257, DOI 10.1016/j.seppur.2020.117666; Drioli E, 2015, DESALINATION,…	38	0	0	7	7	ELSEVIER SCI LTD	OXFORD	THE BOULEVARD, LANGFORD LANE, KIDLINGTON, OXFORD OX5 1GB, OXON, ENGLAND	2213-2929	2213-3437		J ENVIRON CHEM ENG	J. Environ. Chem. Eng.	APR	2022	10	2
J	Huang, J; Chu, Z; Xing, C; Li, WT; Liu, ZX; Chen, W				Huang, Jin; Chu, Zhen; Xing, Christina; Li, Wenting; Liu, Zhongxin; Chen, Wei			Luminescence Reduced Graphene Oxide Based Photothermal Purification of Seawater for Drinkable Purpose	NANOMATERIALS			English	Article						graphene oxide nonwoven membrane; solar evaporation; air-water interface; water purification; photothermal conversion; cell viability; cytotoxicity	SOLAR DESALINATION; EFFICIENT; TECHNOLOGIES; MEMBRANE; STRATEGY; FUTURE	Getting drinking water from seawater is a hope and long-term goal that has long been explored. Here, we report graphene-loaded nonwoven fabric membranes for seawater purification based on photothermal heating. The photothermal membrane of non-woven fabric loaded with graphene oxide has high light absorption and strong heating effect, and its evaporation rate about 5 times higher than that of non-…	[Huang, Jin; Chu, Zhen; Liu, Zhongxin] Hainan Univ, Sch Mat & Chem Engn, Key Lab Adv Mat Trop Isl Resources, Minist Educ, Haikou 570228, Hainan, Peoples R China; [Huang, Jin; Chu, Zhen; Liu, Zhongxin] Hainan Univ, Sch Mat & Chem Engn, Hainan Prov Key Lab Fine Chem, Haikou 570228, Hainan, Peoples R China; [Xing, Christina] Univ Texas Arlington, Dept Phys, Arlington, TX 76019 USA; [Li, Wenting; Che…		Liu, ZX (corresponding author), Hainan Univ, Sch Mat & Chem Engn, Key Lab Adv Mat Trop Isl Resources, Minist Educ, Haikou 570228, Hainan, Peoples R China.; Liu, ZX (corresponding author), Hainan Univ, Sch Mat & Chem Engn, Hainan Prov Key Lab Fine Chem, Haikou 570228, Hainan, Peoples R China.; Chen, W (corresponding author), South China Univ Technol, Sch Chem & Chem Engn, Key Lab Funct Mol Engn Gu…	68828813@hainanu.edu.cn; 19085216210007@hainanu.edu.cn; christina.xing@uta.edu; wenting@scut.edu.cn; liuzhongxin@hainanu.edu.cn; weichen@uta.edu		chen, Wei/0000-0002-6989-9830	High-level talents project of Hainan Basic and Applied Basic Research Program [2019RC141]; UT Arlington	High-level talents project of Hainan Basic and Applied Basic Research Program; UT Arlington	This research was funded by High-level talents project of Hainan Basic and Applied Basic Research Program grant number 2019RC141 and partially by UT Arlington.	Chen CJ, 2017, ADV MATER, V29, DOI 10.1002/adma.201701756; Chen TJ, 2018, J MATER CHEM A, V6, P14571, DOI 10.1039/c8ta04420a; Eda G, 2010, ADV MATER, V22, P505, DOI 10.1002/adma.200901996; Elimelech M, 2011, SCIENCE, V333, P712, DOI 10.1126/science.1200488; Fang QL, 2019, ACS APPL MATER INTER, V11, P10672, DOI 10.1021/acsami.9b00291; Finnerty C, 2017, ENVIRON SCI TECHNOL, V51, P11701, DOI 10.1021…	41	0	0	2	2	MDPI	BASEL	ST ALBAN-ANLAGE 66, CH-4052 BASEL, SWITZERLAND		2079-4991		NANOMATERIALS-BASEL	Nanomaterials	MAY	2022	12	10
[truncated: 1,589 more rows]
[truncated: 21 more columns]
